# Supplementary material for: Phthalates impact on the epigenetic factors contributed specifically by the father at fertilization
Source: Epigenetics Chromatin. 2023 Jan 24;16:3. doi: 10.1186/s13072-022-00475-2 (PMC9872317; doi:10.1186/s13072-022-00475-2)
Supplement: Supplementary file 2 — Additional file 2: Table S1. Number of RNA elements (REs) responsive to dibutyl-phthalate (DBP). REs were obtained from the publication Estill, MS et al. (2019b) (5). H1B; high-DBP (baseline visit) to background DBP (crossover visit), BH2; background DBP (crossover visit) to high-DBP (crossback visit), B1H; background DBP (baseline visit) to high-DBP (crossover visit), HB2; high-DBP (crossover visit) to background DBP (crossback visit). [file 13072_2022_475_MOESM2_ESM.xlsx]

## Sheet: Supplemental Table 1
Supplemental Table 1. Number of RNA elements (REs) responsive to dibutyl-phthalate (DBP). REs were obtained from the publication Estill, MS et al. (2019) (5). H1B; high-DBP (baseline visit) to background DBP (crossover visit), BH2; background DBP (crossover visit) to high-DBP (crossback visit), B1H; background DBP (baseline visit) to high-DBP (crossover visit), HB2; high-DBP (crossover visit) to …
DBP exposed REs
Starting drug	Study visit	Positive correlated REs	Negative correlated REs	Total correlated REs
non-DBP coated mesalamine	B1H	1,021 (765 genes)	2,630 (1,630 genes)	3,651 (2,311 re-RNAs)
high-DBP coated mesalamine	BH2	832 (691 genes)	779 (652 genes)	1,611 (1,293 re-RNAs)
DBP withdrawal REs
Starting drug	Study visit	Positive correlated REs	Negative correlated REs	Total correlated REs
non-DBP coated mesalamine	HB2	665 (553 genes)	666 (515 genes)	1,331 (1,032 re-RNAs)
high-DBP coated mesalamine	H1B	1,150 (870 genes)	293 (243 genes)	1,443 (1,090 re-RNAs)
