# Supplementary material for: Phthalates impact on the epigenetic factors contributed specifically by the father at fertilization
Source: Epigenetics Chromatin. 2023 Jan 24;16:3. doi: 10.1186/s13072-022-00475-2 (PMC9872317; doi:10.1186/s13072-022-00475-2)
Supplement: Supplementary file 3 — Additional file 3: Table S2. Enriched biological processes and pathways related to cellular stress, cell cycle, apoptosis, DNA damage response and gene regulation. RNA Element (RE) indicated in Fig. 1 panel B processes were used to query the Molecular Signature Database. Bolded text indicates the gene set is enriched in the paternally provided and DBP responsive RE-containing RNAs (RE-RNAs) evaluated. Italicized text indicates a gene set enriched upon DBP exposure addition and withdraw irrespective of original study arm. H1B; high-DBP (baseline visit) to background DBP (crossover visit), BH2; background DBP (crossover visit) to high-DBP (crossback visit), B1H; background DBP (baseline visit) to high-DBP (crossover visit), HB2; high-DBP (crossover visit) to background DBP (crossback visit), purple text; gene sets related to cellular stress, brown text; gene sets related to the cell cycle, green text; gene sets related to apoptosis and cell death, red text; gene sets related to DNA damage response (DNA damage response to UV exposure), blue text; gene sets related to gene regulation., indicates no enrichment in the gene set. [file 13072_2022_475_MOESM3_ESM.xlsx]

## Sheet: Supplemental Table 2
Supplemental Table 2. Enriched biological processes and pathways related to cellular stress, cell cycle, apoptosis, DNA damage response and gene regulation. RNA Element (RE) indicated in Figure 1 panel B processes were used to query the Molecular Signature Database. Bolded text indicates the gene set is enriched in the paternally provided and DBP responsive RE-containing RNAs (RE-RNAs) evaluated.…
	paternally provided REs															B1H positive REs																														B1H negative REs
	5-fold enriched					2-foldenriched					all paternally provided					p-value range 1					p-value range 2					p-value range 3					p-value range 4					p-value range 5					p-value range 6					p-value range 1
Gene sets	# Genes in Gene Set (K)	# Genes in Overlap (k)	k/K	p-value	FDR q-value	# Genes in Gene Set (K)	# Genes in Overlap (k)	k/K	p-value	FDR q-value	# Genes in Gene Set (K)	# Genes in Overlap (k)	k/K	p-value	FDR q-value	# Genes in Gene Set (K)	# Genes in Overlap (k)	k/K	p-value	FDR q-value	# Genes in Gene Set (K)	# Genes in Overlap (k)	k/K	p-value	FDR q-value	# Genes in Gene Set (K)	# Genes in Overlap (k)	k/K	p-value	FDR q-value	# Genes in Gene Set (K)	# Genes in Overlap (k)	k/K	p-value	FDR q-value	# Genes in Gene Set (K)	# Genes in Overlap (k)	k/K	p-value	FDR q-value	# Genes in Gene Set (K)	# Genes in Overlap (k)	k/K	p-value	FDR q-value	# Genes in Gene Set (K)	# Genes in Overlap (k)	k/K	p-value
BILANGES_SERUM_AND_RAPAMYCIN_SENSITIVE_GENES	…	…	…	…	…	…	…	…	…	…	…	…	…	…	…	69	5	0.0725	6.04e-06	0.00124	…	…	…	…	…	…	…	…	…	…	...	...	...	...	...	...	...	...	...	...	...	...	...	...	...	...	...	...	...
BLUM_RESPONSE_TO_SALIRASIB_DN	…	…	…	…	…	341	9	0.0264	7e-08	1.31e-05	…	…	…	…	…	…	…	…	…	…	…	…	…	…	…	…	…	…	…	…	...	...	...	...	...	...	...	...	...	...	...	...	...	...	...	...	...	...	...
CAFFAREL_RESPONSE_TO_THC_8HR_3_DN	…	…	…	…	…	…	…	…	…	…	…	…	…	…	…	…	…	…	…	…	…	…	…	…	…	…	…	…	…	…	...	...	...	...	...	...	...	...	...	...	...	...	...	...	...	...	...	...	...
CHEOK_RESPONSE_TO_HD_MTX_DN	23	3	0.1304	0.000159	0.0249	…	…	…	…	…	…	…	…	…	…	…	…	…	…	…	…	…	…	…	…	…	…	…	…	…	...	...	...	...	...	...	...	...	...	...	...	...	...	...	...	...	...	...	...
ELVIDGE_HYPOXIA_DN	147	8	0.0544	4.53e-07	0.000421	…	…	…	…	…	147	10	0.068	7.7e-08	1.1e-05	…	…	…	…	…	…	…	…	…	…	…	…	…	…	…	...	...	...	...	...	...	...	...	...	...	...	...	...	...	...	...	...	...	...
GOBP_CELLULAR_RESPONSE_TO_CALCIUM_ION	…	…	…	…	…	…	…	…	…	…	…	…	…	…	…	…	…	…	…	…	…	…	…	…	…	…	…	…	…	…	...	...	...	...	...	...	...	...	...	...	...	...	...	...	...	...	...	...	...
GOBP_CELLULAR_RESPONSE_TO_DNA_DAMAGE_STIMULUS	…	…	…	…	…	810	23	0.0284	2.36e-19	2.15e-16	810	33	0.0407	2.62e-16	1.84e-13	…	…	…	…	…	…	…	…	…	…	…	…	…	…	…	...	...	...	...	...	...	...	...	...	...	...	...	...	...	...	...	...	...	...
GOBP_CELLULAR_RESPONSE_TO_ENDOGENOUS_STIMULUS	…	…	…	…	…	1355	19	0.014	1.09e-10	2.72e-08	1355	31	0.0229	4.91e-09	7.82e-07	…	…	…	…	…	…	…	…	…	…	…	…	…	…	…	...	...	...	...	...	...	...	...	...	...	...	...	...	...	...	...	...	...	...
GOBP_CELLULAR_RESPONSE_TO_HEAT	…	…	…	…	…	…	…	…	…	…	…	…	…	…	…	…	…	…	…	…	…	…	…	…	…	…	…	…	…	…	...	...	...	...	...	...	...	...	...	...	...	...	...	...	...	...	...	...	...
GOBP_CELLULAR_RESPONSE_TO_HORMONE_STIMULUS	…	…	…	…	…	583	14	0.024	4.25e-11	1.22e-08	583	21	0.036	8.04e-10	1.59e-07	…	…	…	…	…	…	…	…	…	…	…	…	…	…	…	...	...	...	...	...	...	...	...	...	...	...	...	...	...	...	...	...	...	...
GOBP_CELLULAR_RESPONSE_TO_NITROGEN_COMPOUND	…	…	…	…	…	…	…	…	…	…	…	…	…	…	…	…	…	…	…	…	…	…	…	…	…	…	…	…	…	…	...	...	...	...	...	...	...	...	...	...	...	...	...	...	...	...	...	...	...
GOBP_CELLULAR_RESPONSE_TO_ORGANIC_CYCLIC_COMPOUND	…	…	…	…	…	…	…	…	…	…	…	…	…	…	…	…	…	…	…	…	…	…	…	…	…	…	…	…	…	…	...	...	...	...	...	...	...	...	...	...	...	...	...	...	...	...	...	...	...
GOBP_CELLULAR_RESPONSE_TO_OSMOTIC_STRESS	…	…	…	…	…	…	…	…	…	…	…	…	…	…	…	…	…	…	…	…	…	…	…	…	…	…	…	…	…	…	...	...	...	...	...	...	...	...	...	...	...	...	...	...	...	...	...	...	...
GOBP_CELLULAR_RESPONSE_TO_OXYGEN_CONTAINING_COMPOUND	…	…	…	…	…	…	…	…	…	…	…	…	…	…	…	…	…	…	…	…	…	…	…	…	…	…	…	…	…	…	...	...	...	...	...	...	...	...	...	...	...	...	...	...	...	...	...	...	...
GOBP_CELLULAR_RESPONSE_TO_STEROID_HORMONE_STIMULUS	…	…	…	…	…	…	…	…	…	…	…	…	…	…	…	…	…	…	…	…	…	…	…	…	…	…	…	…	…	…	...	...	...	...	...	...	...	...	...	...	...	...	...	...	...	...	...	...	...
GOBP_CELLULAR_RESPONSE_TO_STRESS	1869	26	0.0139	5.4e-07	0.000348	1869	29	0.0155	2.63e-17	2.04e-14	1869	55	0.0294	3.33e-20	5.16e-17	…	…	…	…	…	…	…	…	…	…	…	…	…	…	…	...	...	...	...	...	...	...	...	...	...	...	...	...	...	...	...	...	...	...
GOBP_DETECTION_OF_TEMPERATURE_STIMULUS	…	…	…	…	…	…	…	…	…	…	…	…	…	…	…	…	…	…	…	…	…	…	…	…	…	…	…	…	…	…	...	...	...	...	...	...	...	...	...	...	...	...	...	...	...	...	...	...	...
GOBP_NEGATIVE_REGULATION_OF_BIOSYNTHETIC_PROCESS	…	…	…	…	…	1693	37	0.0219	1.51e-27	2.92e-24	1693	47	0.0278	2.51e-16	1.84e-13	…	…	…	…	…	…	…	…	…	…	…	…	…	…	…	...	...	...	...	...	...	...	...	...	...	...	...	...	...	...	...	...	...	...
GOBP_NEGATIVE_REGULATION_OF_CATABOLIC_PROCESS	…	…	…	…	…	…	…	…	…	…	…	…	…	…	…	…	…	…	…	…	…	…	…	…	…	…	…	…	…	…	...	...	...	...	...	...	...	...	...	...	...	...	...	...	...	...	...	...	...
GOBP_NEGATIVE_REGULATION_OF_CELLULAR_CATABOLIC_PROCESS	…	…	…	…	…	…	…	…	…	…	…	…	…	…	…	…	…	…	…	…	…	…	…	…	…	…	…	…	…	…	...	...	...	...	...	...	...	...	...	...	...	...	...	...	...	...	...	...	...
GOBP_NEGATIVE_REGULATION_OF_CELLULAR_MACROMOLECULE_BIOSYNTHETIC_PROCESS	…	…	…	…	…	340	11	0.0324	2.66e-10	6.43e-08	…	…	…	…	…	…	…	…	…	…	…	…	…	…	…	…	…	…	…	…	...	...	...	...	...	...	...	...	...	...	...	...	...	...	...	...	...	...	...
GOBP_NEGATIVE_REGULATION_OF_RESPONSE_TO_STIMULUS	1664	20	0.012	9.36e-05	0.0207	…	…	…	…	…	1664	35	0.021	4.01e-09	6.6e-07	…	…	…	…	…	…	…	…	…	…	…	…	…	…	…	...	...	...	...	...	...	...	...	...	...	...	...	...	...	...	...	...	...	...
GOBP_NEGATIVE_REGULATION_OF_SIGNALING_RECEPTOR_ACTIVITY	…	…	…	…	…	…	…	…	…	…	…	…	…	…	…	65	8	0.1231	1.24e-10	3.82e-07	…	…	…	…	…	…	…	…	…	…	...	...	...	...	...	...	...	...	...	...	...	...	...	...	...	...	...	...	...
GOBP_NEUROTRANSMITTER_SECRETION	…	…	…	…	…	…	…	…	…	…	…	…	…	…	…	…	…	…	…	…	…	…	…	…	…	…	…	…	…	…	...	...	...	...	...	...	...	...	...	...	...	...	...	...	...	...	...	...	...
GOBP_NEUROTRANSMITTER_TRANSPORT	…	…	…	…	…	…	…	…	…	…	…	…	…	…	…	…	…	…	…	…	…	…	…	…	…	…	…	…	…	…	...	...	...	...	...	...	...	...	...	...	...	...	...	...	...	...	...	...	...
GOBP_POSITIVE_REGULATION_OF_CATABOLIC_PROCESS	513	10	0.0195	0.000148	0.0269	…	…	…	…	…	…	…	…	…	…	…	…	…	…	…	…	…	…	…	…	…	…	…	…	…	...	...	...	...	...	...	...	...	...	...	...	...	...	...	...	...	...	...	...
GOBP_POSITIVE_REGULATION_OF_CELLULAR_BIOSYNTHETIC_PROCESS	1966	23	0.0117	4.1e-05	0.0108	1966	30	0.0153	1.01e-17	8.2e-15	1966	53	0.027	7.89e-18	7.18e-15	…	…	…	…	…	…	…	…	…	…	…	…	…	…	…	...	...	...	...	...	...	...	...	...	...	...	...	...	...	...	...	...	...	...
GOBP_POSITIVE_REGULATION_OF_RESPONSE_TO_DNA_DAMAGE_STIMULUS	…	…	…	…	…	129	9	0.0698	1.36e-11	4.62e-09	…	…	…	…	…	…	…	…	…	…	…	…	…	…	…	…	…	…	…	…	...	...	...	...	...	...	...	...	...	...	...	...	...	...	...	...	...	...	...
GOBP_POSITIVE_REGULATION_OF_SIGNALING	…	…	…	…	…	…	…	…	…	…	…	…	…	…	…	1713	17	0.0099	0.000216	0.0394	…	…	…	…	…	…	…	…	…	…	...	...	...	...	...	...	...	...	...	...	...	...	...	...	...	...	...	...	...
GOBP_POSITIVE_REGULATION_OF_SYNAPTIC_VESICLE_EXOCYTOSIS	…	…	…	…	…	…	…	…	…	…	…	…	…	…	…	…	…	…	…	…	…	…	…	…	…	…	…	…	…	…	...	...	...	...	...	...	...	...	...	...	...	...	...	...	...	...	...	...	...
GOBP_REGULATION_OF_CATABOLIC_PROCESS	980	16	0.0163	1.41e-05	0.00454	980	15	0.0153	3.95e-09	7.2e-07	980	31	0.0316	1.77e-12	6.84e-10	…	…	…	…	…	980	12	0.0122	4.7e-05	0.0482	…	…	…	…	…	...	...	...	...	...	...	...	...	...	...	...	...	...	...	...	...	...	...	...
GOBP_REGULATION_OF_CELLULAR_MACROMOLECULE_BIOSYNTHETIC_PROCESS	…	…	…	…	…	767	14	0.0183	1.49e-09	3.07e-07	767	24	0.0313	8e-10	1.59e-07	…	…	…	…	…	…	…	…	…	…	…	…	…	…	…	...	...	...	...	...	...	...	...	...	...	...	...	...	...	...	...	...	...	...
GOBP_REGULATION_OF_CELLULAR_RESPONSE_TO_HEAT	…	…	…	…	…	…	…	…	…	…	…	…	…	…	…	…	…	…	…	…	…	…	…	…	…	…	…	…	…	…	...	...	...	...	...	...	...	...	...	...	...	...	...	...	...	...	...	...	...
GOBP_REGULATION_OF_CELLULAR_RESPONSE_TO_STRESS	…	…	…	…	…	695	16	0.023	2.84e-12	1.07e-09	695	27	0.0388	4.79e-13	2.25e-10	…	…	…	…	…	695	10	0.0144	5.53e-05	0.0482	…	…	…	…	…	...	...	...	...	...	...	...	...	...	...	...	...	...	...	...	...	...	...	...
GOBP_REGULATION_OF_CIRCADIAN_RHYTHM	…	…	…	…	…	…	…	…	…	…	…	…	…	…	…	…	…	…	…	…	…	…	…	…	…	…	…	…	…	…	...	...	...	...	...	...	...	...	...	...	...	...	...	...	...	...	...	...	...
GOBP_REGULATION_OF_NEUROTRANSMITTER_LEVELS	…	…	…	…	…	…	…	…	…	…	…	…	…	…	…	…	…	…	…	…	…	…	…	…	…	…	…	…	…	…	...	...	...	...	...	...	...	...	...	...	...	...	...	...	...	...	...	...	...
GOBP_REGULATION_OF_NEUROTRANSMITTER_TRANSPORT	…	…	…	…	…	…	…	…	…	…	…	…	…	…	…	…	…	…	…	…	…	…	…	…	…	…	…	…	…	…	...	...	...	...	...	...	...	...	...	...	...	...	...	...	...	...	...	...	...
GOBP_REGULATION_OF_RESPONSE_TO_DNA_DAMAGE_STIMULUS	…	…	…	…	…	246	12	0.0488	3.2e-13	1.5e-10	246	15	0.061	1.94e-10	4.4e-08	…	…	…	…	…	…	…	…	…	…	…	…	…	…	…	...	...	...	...	...	...	...	...	...	...	...	...	...	...	...	...	...	...	...
GOBP_REGULATION_OF_RESPONSE_TO_ENDOPLASMIC_RETICULUM_STRESS	…	…	…	…	…	…	…	…	…	…	…	…	…	…	…	…	…	…	…	…	…	…	…	…	…	…	…	…	…	…	...	...	...	...	...	...	...	...	...	...	...	...	...	...	...	...	...	...	...
GOBP_REGULATION_OF_RESPONSE_TO_STRESS	…	…	…	…	…	1364	20	0.0147	1.47e-11	4.71e-09	1364	35	0.0257	2.11e-11	6.17e-09	…	…	…	…	…	…	…	…	…	…	…	…	…	…	…	...	...	...	...	...	...	...	...	...	...	...	...	...	...	...	...	...	...	...
GOBP_REGULATION_OF_SIGNALING_RECEPTOR_ACTIVITY	…	…	…	…	…	…	…	…	…	…	…	…	…	…	…	173	8	0.0462	2.95e-07	0.000252	…	…	…	…	…	…	…	…	…	…	...	...	...	...	...	...	...	...	...	...	...	...	...	...	...	...	...	...	...
GOBP_REGULATION_OF_STRESS_ACTIVATED_PROTEIN_KINASE_SIGNALING_CASCADE	…	…	…	…	…	…	…	…	…	…	…	…	…	…	…	…	…	…	…	…	…	…	…	…	…	…	…	…	…	…	...	...	...	...	...	...	...	...	...	...	...	...	...	...	...	...	...	...	...
GOBP_REGULATION_OF_SYNAPTIC_VESICLE_EXOCYTOSIS	…	…	…	…	…	…	…	…	…	…	…	…	…	…	…	…	…	…	…	…	…	…	…	…	…	…	…	…	…	…	...	...	...	...	...	...	...	...	...	...	...	...	...	...	...	...	...	...	...
GOBP_RESPONSE_TO_ABIOTIC_STIMULUS	…	…	…	…	…	…	…	…	…	…	…	…	…	…	…	…	…	…	…	…	…	…	…	…	…	…	…	…	…	…	...	...	...	...	...	...	...	...	...	...	...	...	...	...	...	...	...	...	...
GOBP_RESPONSE_TO_CALCIUM_ION	…	…	…	…	…	…	…	…	…	…	…	…	…	…	…	…	…	…	…	…	…	…	…	…	…	…	…	…	…	…	...	...	...	...	...	...	...	...	...	...	...	...	...	...	...	...	...	...	...
GOBP_RESPONSE_TO_ENDOGENOUS_STIMULUS	…	…	…	…	…	1597	19	0.0119	1.67e-09	3.36e-07	…	…	…	…	…	…	…	…	…	…	…	…	…	…	…	…	…	…	…	…	...	...	...	...	...	...	...	...	...	...	...	...	...	...	...	...	...	...	...
GOBP_RESPONSE_TO_HORMONE	…	…	…	…	…	842	14	0.0166	4.87e-09	8.75e-07	…	…	…	…	…	…	…	…	…	…	…	…	…	…	…	…	…	…	…	…	...	...	...	...	...	...	...	...	...	...	...	...	...	...	...	...	...	...	...
GOBP_RESPONSE_TO_ORGANIC_CYCLIC_COMPOUND	…	…	…	…	…	…	…	…	…	…	…	…	…	…	…	…	…	…	…	…	…	…	…	…	…	…	…	…	…	…	...	...	...	...	...	...	...	...	...	...	...	...	...	...	...	...	...	...	...
GOBP_RESPONSE_TO_OSMOTIC_STRESS	…	…	…	…	…	…	…	…	…	…	…	…	…	…	…	…	…	…	…	…	…	…	…	…	…	…	…	…	…	…	...	...	...	...	...	...	...	...	...	...	...	...	...	...	...	...	...	...	...
GOBP_RESPONSE_TO_OXYGEN_CONTAINING_COMPOUND	…	…	…	…	…	…	…	…	…	…	…	…	…	…	…	…	…	…	…	…	…	…	…	…	…	…	…	…	…	…	...	...	...	...	...	...	...	...	...	...	...	...	...	...	...	...	...	...	...
GOBP_RESPONSE_TO_WOUNDING	…	…	…	…	…	…	…	…	…	…	…	…	…	…	…	561	9	0.016	0.000259	0.0441	…	…	…	…	…	…	…	…	…	…	...	...	...	...	...	...	...	...	...	...	...	...	...	...	...	...	...	...	...
GOBP_STRESS_ACTIVATED_PROTEIN_KINASE_SIGNALING_CASCADE	…	…	…	…	…	…	…	…	…	…	…	…	…	…	…	…	…	…	…	…	…	…	…	…	…	…	…	…	…	…	...	...	...	...	...	...	...	...	...	...	...	...	...	...	...	...	...	...	...
GOCC_CYTOPLASMIC_STRESS_GRANULE	…	…	…	…	…	…	…	…	…	…	…	…	…	…	…	…	…	…	…	…	…	…	…	…	…	…	…	…	…	…	...	...	...	...	...	...	...	...	...	...	...	...	...	...	...	...	...	...	...
GOMF_UNFOLDED_PROTEIN_BINDING	…	…	…	…	…	…	…	…	…	…	…	…	…	…	…	…	…	…	…	…	…	…	…	…	…	…	…	…	…	…	...	...	...	...	...	...	...	...	...	...	...	...	...	...	...	...	...	...	...
GSE20715_0H_VS_6H_OZONE_LUNG_DN	…	…	…	…	…	…	…	…	…	…	…	…	…	…	…	…	…	…	…	…	…	…	…	…	…	…	…	…	…	…	...	...	...	...	...	...	...	...	...	...	...	...	...	...	...	...	...	...	...
GSE20715_0H_VS_6H_OZONE_TLR4_KO_LUNG_DN	…	…	…	…	…	…	…	…	…	…	…	…	…	…	…	…	…	…	…	…	…	…	…	…	…	…	…	…	…	…	...	...	...	...	...	...	...	...	...	...	...	...	...	...	...	200	8	0.04	0.000279
GSE20727_CTRL_VS_H2O2_TREATED_DC_DN	…	…	…	…	…	…	…	…	…	…	…	…	…	…	…	…	…	…	…	…	…	…	…	…	…	…	…	…	…	…	...	...	...	...	...	...	...	...	...	...	...	...	...	...	...	...	...	...	...
GSE20727_CTRL_VS_H2O2_TREATED_DC_UP	…	…	…	…	…	…	…	…	…	…	…	…	…	…	…	…	…	…	…	…	…	…	…	…	…	…	…	…	…	…	...	...	...	...	...	...	...	...	...	...	...	...	...	...	...	...	...	...	...
GSE20727_H2O2_VS_ROS_INHIBITOR_TREATED_DC_UP	…	…	…	…	…	…	…	…	…	…	…	…	…	…	…	…	…	…	…	…	…	…	…	…	…	…	…	…	…	…	...	...	...	...	...	...	...	...	...	...	...	...	...	...	...	...	...	...	...
GSE26023_PHD3_KO_VS_WT_NEUTROPHIL_HYPOXIA_UP	…	…	…	…	…	…	…	…	…	…	…	…	…	…	…	…	…	…	…	…	…	…	…	…	…	…	…	…	…	…	...	...	...	...	...	...	...	...	...	...	...	...	...	...	...	...	...	...	...
GSE26030_TH1_VS_TH17_RESTIMULATED_DAY5_POST_POLARIZATION_DN	…	…	…	…	…	…	…	…	…	…	…	…	…	…	…	…	…	…	…	…	…	…	…	…	…	…	…	…	…	…	...	...	...	...	...	...	...	...	...	...	...	...	...	...	...	...	...	...	...
HALLMARK_ANDROGEN_RESPONSE	…	…	…	…	…	…	…	…	…	…	…	…	…	…	…	…	…	…	…	…	100	4	0.04	0.000255	0.0127	…	…	…	…	…	...	...	...	...	...	...	...	...	...	...	...	...	...	...	...	...	...	...	...
HALLMARK_HYPOXIA	…	…	…	…	…	…	…	…	…	…	…	…	…	…	…	…	…	…	…	…	…	…	…	…	…	…	…	…	…	…	...	...	...	...	...	...	...	...	...	...	...	...	...	...	...	...	...	...	...
HP_RESPONSE_TO_TOLERANCE	…	…	…	…	…	…	…	…	…	…	…	…	…	…	…	…	…	…	…	…	…	…	…	…	…	…	…	…	…	…	...	...	...	...	...	...	...	...	...	...	...	...	...	...	...	...	...	...	...
KRIEG_HYPOXIA_NOT_VIA_KDM3A	…	…	…	…	…	…	…	…	…	…	…	…	…	…	…	…	…	…	…	…	…	…	…	…	…	…	…	…	…	…	...	...	...	...	...	...	...	...	...	...	...	...	...	...	...	...	...	...	...
KRIGE_RESPONSE_TO_TOSEDOSTAT_24HR_DN	…	…	…	…	…	1039	11	0.0106	1.85e-05	0.00142	…	…	…	…	…	…	…	…	…	…	…	…	…	…	…	…	…	…	…	…	...	...	...	...	...	...	...	...	...	...	...	...	...	...	...	...	...	...	...
KRIGE_RESPONSE_TO_TOSEDOSTAT_24HR_UP	777	12	0.0154	0.000284	0.033	…	…	…	…	…	…	…	…	…	…	…	…	…	…	…	…	…	…	…	…	…	…	…	…	…	...	...	...	...	...	...	...	...	...	...	...	...	...	...	...	...	...	...	...
KRIGE_RESPONSE_TO_TOSEDOSTAT_6HR_DN	…	…	…	…	…	…	…	…	…	…	…	…	…	…	…	…	…	…	…	…	…	…	…	…	…	…	…	…	…	…	...	...	...	...	...	...	...	...	...	...	...	...	...	...	...	...	...	...	...
KRIGE_RESPONSE_TO_TOSEDOSTAT_6HR_UP	940	13	0.0138	0.000455	0.0402	…	…	…	…	…	940	20	0.0213	8.58e-06	0.0006	…	…	…	…	…	…	…	…	…	…	…	…	…	…	…	...	...	...	...	...	...	...	...	...	...	...	...	...	...	...	...	...	...	...
MANALO_HYPOXIA_DN	…	…	…	…	…	…	…	…	…	…	…	…	…	…	…	…	…	…	…	…	…	…	…	…	…	…	…	…	…	…	...	...	...	...	...	...	...	...	...	...	...	...	...	...	...	...	...	...	...
MARIADASON_RESPONSE_TO_CURCUMIN_SULINDAC_7	…	…	…	…	…	…	…	…	…	…	…	…	…	…	…	…	…	…	…	…	…	…	…	…	…	…	…	…	…	…	...	...	...	...	...	...	...	...	...	...	...	...	...	...	...	...	...	...	...
MARTENS_TRETINOIN_RESPONSE_DN	…	…	…	…	…	839	10	0.0119	1.67e-05	0.0013	839	20	0.0238	1.59e-06	0.000143	839	12	0.0143	7.33e-05	0.0101	…	…	…	…	…	…	…	…	…	…	...	...	...	...	...	...	...	...	...	...	...	...	...	...	...	...	...	...	...
MARTINEZ_RESPONSE_TO_TRABECTEDIN_DN	…	…	…	…	…	…	…	…	…	…	…	…	…	…	…	…	…	…	…	…	…	…	…	…	…	…	…	…	…	…	...	...	...	...	...	...	...	...	...	...	...	...	...	...	...	...	...	...	...
MILI_PSEUDOPODIA_CHEMOTAXIS_DN	…	…	…	…	…	…	…	…	…	…	…	…	…	…	…	…	…	…	…	…	…	…	…	…	…	…	…	…	…	…	...	...	...	...	...	...	...	...	...	...	...	...	...	...	...	...	...	...	...
MILI_PSEUDOPODIA_HAPTOTAXIS_DN	674	11	0.0163	0.00032	0.0339	…	…	…	…	…	…	…	…	…	…	…	…	…	…	…	…	…	…	…	…	…	…	…	…	…	...	...	...	...	...	...	...	...	...	...	...	...	...	...	...	...	...	...	...
MILI_PSEUDOPODIA_HAPTOTAXIS_UP	…	…	…	…	…	…	…	…	…	…	…	…	…	…	…	…	…	…	…	…	…	…	…	…	…	…	…	…	…	…	...	...	...	...	...	...	...	...	...	...	...	...	...	...	...	...	...	...	...
REACTOME_ANTIVIRAL_MECHANISM_BY_IFN_STIMULATED_GENES	82	4	0.0488	0.000578	0.0448	…	…	…	…	…	…	…	…	…	…	…	…	…	…	…	…	…	…	…	…	…	…	…	…	…	...	...	...	...	...	...	...	...	...	...	...	...	...	...	...	...	...	...	...
REACTOME_CELLULAR_RESPONSE_TO_HEAT_STRESS	…	…	…	…	…	…	…	…	…	…	…	…	…	…	…	…	…	…	…	…	…	…	…	…	…	…	…	…	…	…	...	...	...	...	...	...	...	...	...	...	...	...	...	...	...	...	...	...	...
REACTOME_CELLULAR_RESPONSE_TO_HYPOXIA	…	…	…	…	…	…	…	…	…	…	…	…	…	…	…	75	5	0.0667	9.12e-06	0.00181	…	…	…	…	…	…	…	…	…	…	...	...	...	...	...	...	...	...	...	...	...	...	...	...	...	...	...	...	...
REACTOME_CELLULAR_RESPONSE_TO_STARVATION	…	…	…	…	…	…	…	…	…	…	…	…	…	…	…	157	9	0.0573	8.15e-09	3.24e-06	…	…	…	…	…	…	…	…	…	…	...	...	...	...	...	...	...	...	...	...	...	...	...	...	...	...	...	...	...
REACTOME_CELLULAR_RESPONSES_TO_STIMULI	…	…	…	…	…	…	…	…	…	…	783	18	0.023	8.73e-06	0.000604	783	16	0.0204	4.05e-08	1.36e-05	…	…	…	…	…	783	10	0.0128	8.41e-05	0.0315	...	...	...	...	...	...	...	...	...	...	...	...	...	...	...	...	...	...	...
REACTOME_DNA_DAMAGE_RECOGNITION_IN_GG_NER	…	…	…	…	…	38	4	0.1053	1.54e-06	0.00017	…	…	…	…	…	…	…	…	…	…	…	…	…	…	…	…	…	…	…	…	...	...	...	...	...	...	...	...	...	...	...	...	...	...	...	...	...	...	...
REACTOME_NITRIC_OXIDE_STIMULATES_GUANYLATE_CYCLASE	…	…	…	…	…	…	…	…	…	…	…	…	…	…	…	…	…	…	…	…	…	…	…	…	…	…	…	…	…	…	...	...	...	...	...	...	...	...	...	...	...	...	...	...	...	...	...	...	...
REACTOME_RESPONSE_OF_EIF2AK4_GCN2_TO_AMINO_ACID_DEFICIENCY	…	…	…	…	…	…	…	…	…	…	…	…	…	…	…	102	9	0.0882	1.75e-10	1.24e-07	…	…	…	…	…	…	…	…	…	…	...	...	...	...	...	...	...	...	...	...	...	...	...	...	...	...	...	...	...
WANG_RESPONSE_TO_FORSKOLIN_UP	…	…	…	…	…	…	…	…	…	…	…	…	…	…	…	…	…	…	…	…	23	3	0.1304	4.65e-05	0.0329	…	…	…	…	…	...	...	...	...	...	...	...	...	...	...	...	...	...	...	...	...	...	...	...
YAO_TEMPORAL_RESPONSE_TO_PROGESTERONE_CLUSTER_11	…	…	…	…	…	…	…	…	…	…	…	…	…	…	…	…	…	…	…	…	…	…	…	…	…	…	…	…	…	…	...	...	...	...	...	...	...	...	...	...	...	...	...	...	...	...	...	...	...
YAO_TEMPORAL_RESPONSE_TO_PROGESTERONE_CLUSTER_14	…	…	…	…	…	…	…	…	…	…	144	8	0.0556	7.12e-06	0.000515	…	…	…	…	…	…	…	…	…	…	…	…	…	…	…	...	...	...	...	...	...	...	...	...	...	...	...	...	...	...	...	...	...	...
YAO_TEMPORAL_RESPONSE_TO_PROGESTERONE_CLUSTER_7	…	…	…	…	…	73	4	0.0548	2.15e-05	0.00155	…	…	…	…	…	…	…	…	…	…	…	…	…	…	…	…	…	…	…	…	...	...	...	...	...	...	...	...	...	...	...	...	...	...	...	...	...	...	...
ACOSTA_PROLIFERATION_INDEPENDENT_MYC_TARGETS_UP	…	…	…	…	…	…	…	…	…	…	…	…	…	…	…	…	…	…	…	…	…	…	…	…	…	…	…	…	…	…	...	...	...	...	...	...	...	...	...	...	...	...	...	...	...	...	...	...	...
BENPORATH_CYCLING_GENES	…	…	…	…	…	…	…	…	…	…	…	…	…	…	…	…	…	…	…	…	…	…	…	…	…	…	…	…	…	…	...	...	...	...	...	...	...	...	...	...	...	...	...	...	...	...	...	...	...
BENPORATH_NANOG_TARGETS	…	…	…	…	…	988	13	0.0132	2.69e-07	4.01e-05	988	23	0.0233	3.88e-07	4.12e-05	…	…	…	…	…	…	…	…	…	…	…	…	…	…	…	...	...	...	...	...	...	...	...	...	...	...	...	...	...	...	...	...	...	...
DOANE_RESPONSE_TO_ANDROGEN_DN	…	…	…	…	…	…	…	…	…	…	…	…	…	…	…	…	…	…	…	…	…	…	…	…	…	…	…	…	…	…	...	...	...	...	...	...	...	...	...	...	...	...	...	...	...	...	...	...	...
FIRESTEIN_PROLIFERATION	…	…	…	…	…	…	…	…	…	…	…	…	…	…	…	…	…	…	…	…	…	…	…	…	…	…	…	…	…	…	...	...	...	...	...	...	...	...	...	...	...	...	...	...	...	...	...	...	...
FISCHER_DREAM_TARGETS	…	…	…	…	…	968	17	0.0176	3.86e-11	1.76e-08	968	25	0.0258	1.63e-08	3.58e-06	…	…	…	…	…	…	…	…	…	…	…	…	…	…	…	...	...	...	...	...	...	...	...	...	...	...	...	...	...	...	...	...	...	...
GOBERT_OLIGODENDROCYTE_DIFFERENTIATION_DN	…	…	…	…	…	…	…	…	…	…	…	…	…	…	…	…	…	…	…	…	…	…	…	…	…	…	…	…	…	…	...	...	...	...	...	...	...	...	...	...	...	...	...	...	...	1083	25	0.0231	4.75e-06
GOBERT_OLIGODENDROCYTE_DIFFERENTIATION_UP	…	…	…	…	…	…	…	…	…	…	…	…	…	…	…	…	…	…	…	…	…	…	…	…	…	…	…	…	…	…	...	...	...	...	...	...	...	...	...	...	...	...	...	...	...	...	...	...	...
GOBP_ACTIN_FILAMENT_BASED_PROCESS	…	…	…	…	…	…	…	…	…	…	…	…	…	…	…	…	…	…	…	…	…	…	…	…	…	…	…	…	…	…	...	...	...	...	...	...	...	...	...	...	...	...	...	...	...	...	...	...	...
GOBP_CELL_CYCLE	…	…	…	…	…	…	…	…	…	…	…	…	…	…	…	…	…	…	…	…	…	…	…	…	…	…	…	…	…	…	...	...	...	...	...	...	...	...	...	...	...	...	...	...	...	1779	32	0.018	3.62e-05
GOBP_CELL_CYCLE_PROCESS	…	…	…	…	…	…	…	…	…	…	…	…	…	…	…	…	…	…	…	…	…	…	…	…	…	…	…	…	…	…	...	...	...	...	...	...	...	...	...	...	...	...	...	...	...	1224	28	0.0229	1.5e-06
GOBP_CELL_DIVISION	…	…	…	…	…	…	…	…	…	…	…	…	…	…	…	…	…	…	…	…	…	…	…	…	…	…	…	…	…	…	...	...	...	...	...	...	...	...	...	...	...	...	...	...	...	...	...	...	...
GOBP_CELL_GROWTH	487	10	0.0205	9.67e-05	0.0209	…	…	…	…	…	…	…	…	…	…	…	…	…	…	…	…	…	…	…	…	…	…	…	…	…	...	...	...	...	...	...	...	...	...	...	...	...	...	...	...	...	...	...	...
GOBP_CELL_MORPHOGENESIS	…	…	…	…	…	…	…	…	…	…	…	…	…	…	…	…	…	…	…	…	…	…	…	…	…	…	…	…	…	…	...	...	...	...	...	...	...	...	...	...	...	...	...	...	...	...	...	...	...
GOBP_CELL_MORPHOGENESIS_INVOLVED_IN_DIFFERENTIATION	…	…	…	…	…	…	…	…	…	…	…	…	…	…	…	…	…	…	…	…	…	…	…	…	…	…	…	…	…	…	...	...	...	...	...	...	...	...	...	...	...	...	...	...	...	...	...	...	...
GOBP_CELL_MORPHOGENESIS_INVOLVED_IN_NEURON_DIFFERENTIATION	…	…	…	…	…	…	…	…	…	…	…	…	…	…	…	…	…	…	…	…	…	…	…	…	…	…	…	…	…	…	555	9	0.0162	5.67e-05	0.0378	...	...	...	...	...	...	...	...	...	...	...	...	...	...
GOBP_CELL_PART_MORPHOGENESIS	658	11	0.0167	0.000261	0.0417	…	…	…	…	…	…	…	…	…	…	…	…	…	…	…	…	…	…	…	…	…	…	…	…	…	...	...	...	...	...	...	...	...	...	...	...	...	...	...	...	...	...	...	...
GOBP_CELLULAR_COMPONENT_ASSEMBLY_INVOLVED_IN_MORPHOGENESIS	…	…	…	…	…	…	…	…	…	…	…	…	…	…	…	…	…	…	…	…	…	…	…	…	…	…	…	…	…	…	...	...	...	...	...	...	...	...	...	...	...	...	...	...	...	...	...	...	...
GOBP_CELLULAR_COMPONENT_MORPHOGENESIS	…	…	…	…	…	…	…	…	…	…	…	…	…	…	…	…	…	…	…	…	…	…	…	…	…	…	…	…	…	…	...	...	...	...	...	...	...	...	...	...	...	...	...	...	...	...	...	...	...
GOBP_CENTRAL_NERVOUS_SYSTEM_NEURON_AXONOGENESIS	…	…	…	…	…	…	…	…	…	…	…	…	…	…	…	…	…	…	…	…	…	…	…	…	…	…	…	…	…	…	...	...	...	...	...	...	...	...	...	...	...	...	...	...	...	...	...	...	...
GOBP_CYTOSKELETON_ORGANIZATION	1468	20	0.0136	1.65e-05	0.00499	…	…	…	…	…	…	…	…	…	…	…	…	…	…	…	1468	15	0.0102	4.15e-05	0.0482	…	…	…	…	…	...	...	...	...	...	...	...	...	...	...	...	...	...	...	...	1468	36	0.0245	7.63e-09
GOBP_EMBRYO_DEVELOPMENT	…	…	…	…	…	…	…	…	…	…	…	…	…	…	…	…	…	…	…	…	…	…	…	…	…	…	…	…	…	…	...	...	...	...	...	...	...	...	...	...	...	...	...	...	...	...	...	...	...
GOBP_FAT_CELL_PROLIFERATION	…	…	…	…	…	…	…	…	…	…	…	…	…	…	…	…	…	…	…	…	…	…	…	…	…	…	…	…	…	…	...	...	...	...	...	...	...	...	...	...	...	...	...	...	...	12	3	0.25	0.000116
GOBP_GAMETE_GENERATION	…	…	…	…	…	…	…	…	…	…	…	…	…	…	…	736	11	0.0149	0.0001	0.0259	…	…	…	…	…	…	…	…	…	…	...	...	...	...	...	...	...	...	...	...	...	...	...	...	...	...	...	...	...
GOBP_GLIAL_CELL_DIFFERENTIATION	…	…	…	…	…	…	…	…	…	…	…	…	…	…	…	…	…	…	…	…	…	…	…	…	…	…	…	…	…	…	...	...	...	...	...	...	...	...	...	...	...	...	...	...	...	...	...	...	...
GOBP_MALE_GAMETE_GENERATION	…	…	…	…	…	…	…	…	…	…	…	…	…	…	…	…	…	…	…	…	…	…	…	…	…	…	…	…	…	…	...	...	...	...	...	...	...	...	...	...	...	...	...	...	...	...	...	...	...
GOBP_MALE_MEIOSIS_I	…	…	…	…	…	…	…	…	…	…	…	…	…	…	…	…	…	…	…	…	…	…	…	…	…	…	…	…	…	…	...	...	...	...	...	...	...	...	...	...	...	...	...	...	...	...	...	...	...
GOBP_MALE_SEX_DIFFERENTIATION	…	…	…	…	…	…	…	…	…	…	…	…	…	…	…	…	…	…	…	…	…	…	…	…	…	…	…	…	…	…	...	...	...	...	...	...	...	...	...	...	...	...	...	...	...	...	...	...	...
GOBP_MEIOTIC_CELL_CYCLE	…	…	…	…	…	…	…	…	…	…	…	…	…	…	…	…	…	…	…	…	…	…	…	…	…	…	…	…	…	…	...	...	...	...	...	...	...	...	...	...	...	...	...	...	...	...	...	...	...
GOBP_MICROTUBULE_BASED_PROCESS	…	…	…	…	…	…	…	…	…	…	…	…	…	…	…	…	…	…	…	…	907	12	0.0132	2.22e-05	0.0482	…	…	…	…	…	...	...	...	...	...	...	...	...	...	...	...	...	...	...	...	907	30	0.0331	1.7e-10
GOBP_MICROTUBULE_CYTOSKELETON_ORGANIZATION	642	11	0.0171	0.000212	0.0362	…	…	…	…	…	…	…	…	…	…	…	…	…	…	…	…	…	…	…	…	…	…	…	…	…	...	...	...	...	...	...	...	...	...	...	...	...	...	...	...	642	23	0.0358	5.67e-09
GOBP_MICROTUBULE_CYTOSKELETON_ORGANIZATION_INVOLVED_IN_MITOSIS	…	…	…	…	…	…	…	…	…	…	…	…	…	…	…	…	…	…	…	…	…	…	…	…	…	…	…	…	…	…	...	...	...	...	...	...	...	...	...	...	...	...	...	...	...	...	...	...	...
GOBP_MITOTIC_CELL_CYCLE	…	…	…	…	…	…	…	…	…	…	…	…	…	…	…	…	…	…	…	…	…	…	…	…	…	…	…	…	…	…	...	...	...	...	...	...	...	...	...	...	...	...	...	...	...	...	...	...	...
GOBP_MITOTIC_CELL_CYCLE_PROCESS	…	…	…	…	…	…	…	…	…	…	…	…	…	…	…	…	…	…	…	…	…	…	…	…	…	…	…	…	…	…	...	...	...	...	...	...	...	...	...	...	...	...	...	...	...	...	...	...	...
GOBP_MUSCLE_CELL_DIFFERENTIATION	…	…	…	…	…	…	…	…	…	…	…	…	…	…	…	…	…	…	…	…	…	…	…	…	…	389	8	0.0206	1.65e-05	0.034	...	...	...	...	...	...	...	...	...	...	...	...	...	...	...	...	...	...	...
GOBP_MUSCLE_CELL_PROLIFERATION	…	…	…	…	…	…	…	…	…	…	…	…	…	…	…	…	…	…	…	…	…	…	…	…	…	…	…	…	…	…	...	...	...	...	...	...	...	...	...	...	...	...	...	...	...	...	...	...	...
GOBP_NEGATIVE_REGULATION_OF_CELLULAR_COMPONENT_ORGANIZATION	…	…	…	…	…	…	…	…	…	…	…	…	…	…	…	…	…	…	…	…	…	…	…	…	…	…	…	…	…	…	...	...	...	...	...	...	...	...	...	...	...	...	...	...	...	...	...	...	...
GOBP_NEGATIVE_REGULATION_OF_CYTOSKELETON_ORGANIZATION	…	…	…	…	…	…	…	…	…	…	…	…	…	…	…	…	…	…	…	…	…	…	…	…	…	…	…	…	…	…	...	...	...	...	...	...	...	...	...	...	...	...	...	...	...	...	...	...	...
GOBP_NEUROGENESIS	…	…	…	…	…	…	…	…	…	…	…	…	…	…	…	…	…	…	…	…	…	…	…	…	…	1631	16	0.0098	1.59e-05	0.034	...	...	...	...	...	...	...	...	...	...	...	...	...	...	...	...	...	...	...
GOBP_NEURON_DIFFERENTIATION	1356	18	0.0133	6.2e-05	0.0149	…	…	…	…	…	…	…	…	…	…	…	…	…	…	…	…	…	…	…	…	…	…	…	…	…	...	...	...	...	...	...	...	...	...	...	...	...	...	...	...	...	...	...	...
GOBP_NUCLEUS_ORGANIZATION	141	6	0.0426	5.18e-05	0.0127	…	…	…	…	…	…	…	…	…	…	…	…	…	…	…	…	…	…	…	…	…	…	…	…	…	...	...	...	...	...	...	...	...	...	...	...	...	...	...	...	...	...	...	...
GOBP_POSITIVE_REGULATION_OF_CELL_MORPHOGENESIS_INVOLVED_IN_DIFFERENTIATION	…	…	…	…	…	…	…	…	…	…	…	…	…	…	…	…	…	…	…	…	…	…	…	…	…	…	…	…	…	…	...	...	...	...	...	...	...	...	...	...	...	...	...	...	...	...	...	...	...
GOBP_POSITIVE_REGULATION_OF_CELLULAR_COMPONENT_BIOGENESIS	…	…	…	…	…	…	…	…	…	…	…	…	…	…	…	…	…	…	…	…	…	…	…	…	…	…	…	…	…	…	...	...	...	...	...	...	...	...	...	...	...	...	...	...	...	494	14	0.0283	7.44e-05
GOBP_POSITIVE_REGULATION_OF_CELLULAR_COMPONENT_ORGANIZATION	…	…	…	…	…	…	…	…	…	…	…	…	…	…	…	…	…	…	…	…	…	…	…	…	…	…	…	…	…	…	...	...	...	...	...	...	...	...	...	...	...	...	...	...	...	...	...	...	...
GOBP_REGULATION_OF_ANATOMICAL_STRUCTURE_MORPHOGENESIS	…	…	…	…	…	…	…	…	…	…	…	…	…	…	…	…	…	…	…	…	…	…	…	…	…	…	…	…	…	…	...	...	...	...	...	...	...	...	...	...	...	...	...	...	...	...	...	...	...
GOBP_REGULATION_OF_CELL_CYCLE_PROCESS	…	…	…	…	…	…	…	…	…	…	…	…	…	…	…	…	…	…	…	…	…	…	…	…	…	…	…	…	…	…	...	...	...	...	...	...	...	...	...	...	...	...	...	...	...	...	...	...	...
GOBP_REGULATION_OF_CELL_DIFFERENTIATION	…	…	…	…	…	…	…	…	…	…	…	…	…	…	…	…	…	…	…	…	…	…	…	…	…	…	…	…	…	…	...	...	...	...	...	...	...	...	...	...	...	...	...	...	...	...	...	...	...
GOBP_REGULATION_OF_CELL_MORPHOGENESIS	…	…	…	…	…	…	…	…	…	…	…	…	…	…	…	…	…	…	…	…	…	…	…	…	…	…	…	…	…	…	...	...	...	...	...	...	...	...	...	...	...	...	...	...	...	...	...	...	...
GOBP_REGULATION_OF_CELL_MORPHOGENESIS_INVOLVED_IN_DIFFERENTIATION	…	…	…	…	…	…	…	…	…	…	…	…	…	…	…	…	…	…	…	…	…	…	…	…	…	…	…	…	…	…	...	...	...	...	...	...	...	...	...	...	...	...	...	...	...	...	...	...	...
GOBP_REGULATION_OF_CELL_POPULATION_PROLIFERATION	…	…	…	…	…	…	…	…	…	…	…	…	…	…	…	…	…	…	…	…	…	…	…	…	…	…	…	…	…	…	...	...	...	...	...	...	...	...	...	...	...	...	...	...	...	...	...	...	...
GOBP_REGULATION_OF_CELLULAR_COMPONENT_BIOGENESIS	…	…	…	…	…	…	…	…	…	…	…	…	…	…	…	…	…	…	…	…	…	…	…	…	…	…	…	…	…	…	...	...	...	...	...	...	...	...	...	...	...	...	...	...	...	980	21	0.0214	7.95e-05
GOBP_REGULATION_OF_CYTOSKELETON_ORGANIZATION	…	…	…	…	…	…	…	…	…	…	…	…	…	…	…	…	…	…	…	…	…	…	…	…	…	…	…	…	…	…	...	...	...	...	...	...	...	...	...	...	...	...	...	...	...	...	...	...	...
GOBP_REGULATION_OF_FAT_CELL_PROLIFERATION	…	…	…	…	…	…	…	…	…	…	…	…	…	…	…	…	…	…	…	…	…	…	…	…	…	…	…	…	…	…	...	...	...	...	...	...	...	...	...	...	...	...	...	...	...	10	3	0.3	6.43e-05
GOBP_REGULATION_OF_MICROTUBULE_CYTOSKELETON_ORGANIZATION	…	…	…	…	…	…	…	…	…	…	…	…	…	…	…	…	…	…	…	…	…	…	…	…	…	…	…	…	…	…	...	...	...	...	...	...	...	...	...	...	...	...	...	...	...	...	...	...	...
GOBP_REGULATION_OF_MITOTIC_CYTOKINESIS	…	…	…	…	…	…	…	…	…	…	…	…	…	…	…	…	…	…	…	…	…	…	…	…	…	…	…	…	…	…	...	...	...	...	...	...	...	...	...	...	...	...	...	...	...	...	...	...	...
GOBP_SPERMATID_DIFFERENTIATION	…	…	…	…	…	…	…	…	…	…	…	…	…	…	…	…	…	…	…	…	…	…	…	…	…	…	…	…	…	…	...	...	...	...	...	...	...	...	...	...	...	...	...	...	...	...	...	...	...
GOBP_SPINDLE_ASSEMBLY	…	…	…	…	…	…	…	…	…	…	…	…	…	…	…	…	…	…	…	…	…	…	…	…	…	…	…	…	…	…	...	...	...	...	...	...	...	...	...	...	...	...	...	...	...	141	7	0.0496	0.000181
GOBP_SPINDLE_ORGANIZATION	…	…	…	…	…	…	…	…	…	…	…	…	…	…	…	…	…	…	…	…	…	…	…	…	…	…	…	…	…	…	...	...	...	...	...	...	...	...	...	...	...	...	...	...	...	...	...	...	...
GOBP_STRIATED_MUSCLE_CELL_DIFFERENTIATION	…	…	…	…	…	…	…	…	…	…	…	…	…	…	…	…	…	…	…	…	…	…	…	…	…	283	7	0.0247	1.76e-05	0.034	...	...	...	...	...	...	...	...	...	...	...	...	...	...	...	...	...	...	...
GOCC_ACTIN_CYTOSKELETON	…	…	…	…	…	…	…	…	…	…	…	…	…	…	…	…	…	…	…	…	…	…	…	…	…	…	…	…	…	…	...	...	...	...	...	...	...	...	...	...	...	...	...	...	...	...	...	...	...
GOCC_CENTRIOLE	…	…	…	…	…	…	…	…	…	…	…	…	…	…	…	…	…	…	…	…	…	…	…	…	…	…	…	…	…	…	...	...	...	...	...	...	...	...	...	...	...	...	...	...	...	...	...	...	...
GOCC_CENTROSOME	…	…	…	…	…	…	…	…	…	…	…	…	…	…	…	…	…	…	…	…	…	…	…	…	…	…	…	…	…	…	...	...	...	...	...	...	...	...	...	...	...	...	...	...	...	619	20	0.0323	2.96e-07
GOCC_MITOTIC_SPINDLE	159	6	0.0377	0.000101	0.0209	…	…	…	…	…	…	…	…	…	…	…	…	…	…	…	…	…	…	…	…	…	…	…	…	…	...	...	...	...	...	...	...	...	...	...	...	...	...	...	...	...	...	...	...
GOCC_POLYMERIC_CYTOSKELETAL_FIBER	…	…	…	…	…	…	…	…	…	…	…	…	…	…	…	…	…	…	…	…	…	…	…	…	…	…	…	…	…	…	...	...	...	...	...	...	...	...	...	...	...	...	...	...	...	755	18	0.0238	6.88e-05
GOCC_PROCENTRIOLE_REPLICATION_COMPLEX	…	…	…	…	…	…	…	…	…	…	…	…	…	…	…	…	…	…	…	…	…	…	…	…	…	…	…	…	…	…	...	...	...	...	...	...	...	...	...	...	...	...	...	...	...	...	...	...	...
GOCC_SPINDLE	402	12	0.0299	4.28e-07	0.000301	…	…	…	…	…	…	…	…	…	…	…	…	…	…	…	…	…	…	…	…	…	…	…	…	…	...	...	...	...	...	...	...	...	...	...	...	...	...	...	...	...	...	...	...
GOCC_SPINDLE_POLE	…	…	…	…	…	…	…	…	…	…	…	…	…	…	…	…	…	…	…	…	…	…	…	…	…	…	…	…	…	…	...	...	...	...	...	...	...	...	...	...	...	...	...	...	...	...	...	...	...
HALLMARK_G2M_CHECKPOINT	…	…	…	…	…	200	8	0.04	1.6e-08	3.99e-07	200	11	0.055	1.51e-07	3.77e-06	…	…	…	…	…	…	…	…	…	…	200	5	0.025	0.000278	0.0139	...	...	...	...	...	...	...	...	...	...	...	...	...	...	...	...	...	...	...
HALLMARK_MITOTIC_SPINDLE	…	…	…	…	…	…	…	…	…	…	…	…	…	…	…	…	…	…	…	…	…	…	…	…	…	199	4	0.0201	0.00257	0.0414	...	...	...	...	...	...	...	...	...	...	...	...	...	...	...	199	9	0.0452	4.59e-05
HALLMARK_MYOGENESIS	…	…	…	…	…	…	…	…	…	…	…	…	…	…	…	…	…	…	…	…	…	…	…	…	…	…	…	…	…	…	...	...	...	...	...	...	...	...	...	...	...	...	...	...	...	...	...	...	...
HALLMARK_SPERMATOGENESIS	…	…	…	…	…	…	…	…	…	…	135	6	0.0444	0.000342	0.00428	…	…	…	…	…	…	…	…	…	…	135	4	0.0296	0.000617	0.0154	...	...	...	...	...	...	...	...	...	...	...	...	...	...	...	...	...	...	...
HP_ABNORMAL_GERM_CELL_MORPHOLOGY	…	…	…	…	…	…	…	…	…	…	…	…	…	…	…	…	…	…	…	…	…	…	…	…	…	…	…	…	…	…	...	...	...	...	...	...	...	...	...	...	...	...	...	...	...	...	...	...	...
HP_LOW_FRUSTRATION_TOLERANCE	…	…	…	…	…	…	…	…	…	…	…	…	…	…	…	…	…	…	…	…	…	…	…	…	…	…	…	…	…	…	...	...	...	...	...	...	...	...	...	...	...	...	...	...	...	...	...	...	...
LEE_DIFFERENTIATING_T_LYMPHOCYTE	…	…	…	…	…	…	…	…	…	…	…	…	…	…	…	…	…	…	…	…	…	…	…	…	…	…	…	…	…	…	...	...	...	...	...	...	...	...	...	...	...	...	...	...	...	...	...	...	...
MA_MYELOID_DIFFERENTIATION_UP	…	…	…	…	…	38	4	0.1053	1.54e-06	0.00017	…	…	…	…	…	…	…	…	…	…	…	…	…	…	…	…	…	…	…	…	...	...	...	...	...	...	...	...	...	...	...	...	...	...	...	...	...	...	...
REACTOME_APC_C_MEDIATED_DEGRADATION_OF_CELL_CYCLE_PROTEINS	…	…	…	…	…	…	…	…	…	…	…	…	…	…	…	88	4	0.0455	0.000331	0.0329	…	…	…	…	…	…	…	…	…	…	...	...	...	...	...	...	...	...	...	...	...	...	...	...	...	...	...	...	...
REACTOME_CELL_CYCLE	691	11	0.0159	0.000394	0.0369	…	…	…	…	…	691	19	0.0275	3.56e-07	3.85e-05	…	…	…	…	…	…	…	…	…	…	…	…	…	…	…	...	...	...	...	...	...	...	...	...	...	...	...	...	...	...	...	...	...	...
REACTOME_CELL_CYCLE_CHECKPOINTS	…	…	…	…	…	…	…	…	…	…	…	…	…	…	…	…	…	…	…	…	…	…	…	…	…	292	6	0.0205	0.000196	0.05	...	...	...	...	...	...	...	...	...	...	...	...	...	...	...	...	...	...	...
REACTOME_CELL_CYCLE_MITOTIC	559	10	0.0179	0.000293	0.033	…	…	…	…	…	…	…	…	…	…	…	…	…	…	…	…	…	…	…	…	…	…	…	…	…	...	...	...	...	...	...	...	...	...	...	...	...	...	...	...	...	...	...	...
REACTOME_G1_S_DNA_DAMAGE_CHECKPOINTS	…	…	…	…	…	…	…	…	…	…	…	…	…	…	…	…	…	…	…	…	…	…	…	…	…	…	…	…	…	…	...	...	...	...	...	...	...	...	...	...	...	...	...	...	...	...	...	...	...
REACTOME_M_PHASE	…	…	…	…	…	…	…	…	…	…	…	…	…	…	…	…	…	…	…	…	…	…	…	…	…	…	…	…	…	…	...	...	...	...	...	...	...	...	...	...	...	...	...	...	...	...	...	...	...
REACTOME_MITOTIC_G2_G2_M_PHASES	…	…	…	…	…	…	…	…	…	…	…	…	…	…	…	…	…	…	…	…	…	…	…	…	…	…	…	…	…	…	...	...	...	...	...	...	...	...	...	...	...	...	...	...	...	...	...	...	...
REACTOME_MITOTIC_PROMETAPHASE	…	…	…	…	…	…	…	…	…	…	…	…	…	…	…	…	…	…	…	…	…	…	…	…	…	…	…	…	…	…	...	...	...	...	...	...	...	...	...	...	...	...	...	...	...	...	...	...	...
REACTOME_MITOTIC_SPINDLE_CHECKPOINT	…	…	…	…	…	…	…	…	…	…	…	…	…	…	…	…	…	…	…	…	…	…	…	…	…	…	…	…	…	…	...	...	...	...	...	...	...	...	...	...	...	...	...	...	...	...	...	...	...
REACTOME_ORGANELLE_BIOGENESIS_AND_MAINTENANCE	…	…	…	…	…	…	…	…	…	…	…	…	…	…	…	…	…	…	…	…	…	…	…	…	…	…	…	…	…	…	...	...	...	...	...	...	...	...	...	...	...	...	...	...	...	...	...	...	...
REACTOME_RECRUITMENT_OF_MITOTIC_CENTROSOME_PROTEINS_AND_COMPLEXES	…	…	…	…	…	…	…	…	…	…	…	…	…	…	…	…	…	…	…	…	…	…	…	…	…	…	…	…	…	…	...	...	...	...	...	...	...	...	...	...	...	...	...	...	...	...	...	...	...
REACTOME_RECRUITMENT_OF_NUMA_TO_MITOTIC_CENTROSOMES	…	…	…	…	…	…	…	…	…	…	…	…	…	…	…	…	…	…	…	…	…	…	…	…	…	…	…	…	…	…	...	...	...	...	...	...	...	...	...	...	...	...	...	...	...	...	...	...	...
REACTOME_REGULATION_OF_PLK1_ACTIVITY_AT_G2_M_TRANSITION	…	…	…	…	…	…	…	…	…	…	…	…	…	…	…	…	…	…	…	…	…	…	…	…	…	…	…	…	…	…	...	...	...	...	...	...	...	...	...	...	...	...	...	...	...	...	...	...	...
WAKABAYASHI_ADIPOGENESIS_PPARG_BOUND_8D	…	…	…	…	…	646	10	0.0155	1.7e-06	0.00018	…	…	…	…	…	…	…	…	…	…	…	…	…	…	…	…	…	…	…	…	...	...	...	...	...	...	...	...	...	...	...	...	...	...	...	...	...	...	...
WHITFIELD_CELL_CYCLE_M_G1	…	…	…	…	…	126	5	0.0397	9.25e-06	0.000818	…	…	…	…	…	…	…	…	…	…	…	…	…	…	…	…	…	…	…	…	...	...	...	...	...	...	...	...	...	...	...	...	...	...	...	...	...	...	...
WHITFIELD_CELL_CYCLE_S	…	…	…	…	…	…	…	…	…	…	…	…	…	…	…	…	…	…	…	…	…	…	…	…	…	…	…	…	…	…	...	...	...	...	...	...	...	...	...	...	...	...	...	...	...	...	...	...	...
WONG_EMBRYONIC_STEM_CELL_CORE	…	…	…	…	…	335	9	0.0269	6.02e-08	1.24e-05	335	13	0.0388	6.27e-07	6.14e-05	…	…	…	…	…	…	…	…	…	…	…	…	…	…	…	...	...	...	...	...	...	...	...	...	...	...	...	...	...	...	...	...	...	...
ZHAN_VARIABLE_EARLY_DIFFERENTIATION_GENES_DN	…	…	…	…	…	…	…	…	…	…	…	…	…	…	…	…	…	…	…	…	…	…	…	…	…	…	…	…	…	…	...	...	...	...	...	...	...	...	...	...	...	...	...	...	...	...	...	...	...
BRUINS_UVC_RESPONSE_LATE	…	…	…	…	…	…	…	…	…	…	…	…	…	…	…	…	…	…	…	…	…	…	…	…	…	…	…	…	…	…	...	...	...	...	...	...	...	...	...	...	...	...	...	...	...	...	...	...	...
BUYTAERT_PHOTODYNAMIC_THERAPY_STRESS_UP	822	15	0.0182	7.21e-06	0.00382	…	…	…	…	…	822	22	0.0268	6.62e-08	1.03e-05	…	…	…	…	…	…	…	…	…	…	…	…	…	…	…	...	...	...	...	...	...	...	...	...	...	...	...	...	...	...	...	...	...	...
DACOSTA_UV_RESPONSE_VIA_ERCC3_COMMON_DN	466	9	0.0193	0.000338	0.0339	…	…	…	…	…	…	…	…	…	…	…	…	…	…	…	…	…	…	…	…	466	9	0.0193	7.96e-06	0.0127	...	...	...	...	...	...	...	...	...	...	...	...	...	...	...	466	18	0.0386	8.74e-08
DACOSTA_UV_RESPONSE_VIA_ERCC3_DN	856	18	0.021	1.08e-07	0.000203	856	12	0.014	4.14e-07	5.73e-05	856	30	0.035	3.16e-13	1.55e-10	856	12	0.014	8.86e-05	0.0113	…	…	…	…	…	856	11	0.0129	3.47e-05	0.021	...	...	...	...	...	...	...	...	...	...	...	...	...	...	...	856	29	0.0339	2e-10
DACOSTA_UV_RESPONSE_VIA_ERCC3_XPCS_DN	…	…	…	…	…	…	…	…	…	…	…	…	…	…	…	…	…	…	…	…	…	…	…	…	…	…	…	…	…	…	...	...	...	...	...	...	...	...	...	...	...	...	...	...	...	...	...	...	...
DAZARD_RESPONSE_TO_UV_NHEK_DN	…	…	…	…	…	…	…	…	…	…	…	…	…	…	…	…	…	…	…	…	…	…	…	…	…	…	…	…	…	…	...	...	...	...	...	...	...	...	...	...	...	...	...	...	...	...	...	...	...
DAZARD_RESPONSE_TO_UV_SCC_DN	…	…	…	…	…	…	…	…	…	…	…	…	…	…	…	…	…	…	…	…	…	…	…	…	…	…	…	…	…	…	...	...	...	...	...	...	...	...	...	...	...	...	...	...	...	...	...	...	...
DAZARD_UV_RESPONSE_CLUSTER_G6	…	…	…	…	…	…	…	…	…	…	…	…	…	…	…	…	…	…	…	…	…	…	…	…	…	…	…	…	…	…	...	...	...	...	...	...	...	...	...	...	...	...	...	...	...	...	...	...	...
ENK_UV_RESPONSE_EPIDERMIS_UP	…	…	…	…	…	…	…	…	…	…	…	…	…	…	…	…	…	…	…	…	…	…	…	…	…	…	…	…	…	…	...	...	...	...	...	...	...	...	...	...	...	...	...	...	...	...	...	...	...
ENK_UV_RESPONSE_KERATINOCYTE_DN	…	…	…	…	…	…	…	…	…	…	…	…	…	…	…	…	…	…	…	…	…	…	…	…	…	…	…	…	…	…	...	...	...	...	...	...	...	...	...	...	...	...	...	...	...	...	...	...	...
GENTILE_UV_HIGH_DOSE_DN	…	…	…	…	…	…	…	…	…	…	…	…	…	…	…	…	…	…	…	…	…	…	…	…	…	…	…	…	…	…	...	...	...	...	...	...	...	...	...	...	...	...	...	...	...	...	...	...	...
GENTILE_UV_LOW_DOSE_DN	64	4	0.0625	0.000224	0.0297	…	…	…	…	…	…	…	…	…	…	…	…	…	…	…	…	…	…	…	…	…	…	…	…	…	...	...	...	...	...	...	...	...	...	...	...	...	...	...	...	...	...	...	...
GENTILE_UV_RESPONSE_CLUSTER_D2	…	…	…	…	…	…	…	…	…	…	…	…	…	…	…	…	…	…	…	…	…	…	…	…	…	…	…	…	…	…	...	...	...	...	...	...	...	...	...	...	...	...	...	...	...	...	...	...	...
GSE10211_UV_INACT_SENDAI_VS_LIVE_SENDAI_VIRUS_TRACHEAL_EPITHELIAL_CELLS_UP	…	…	…	…	…	…	…	…	…	…	…	…	…	…	…	…	…	…	…	…	…	…	…	…	…	…	…	…	…	…	...	...	...	...	...	...	...	...	...	...	...	...	...	...	...	...	...	...	...
HALLMARK_UV_RESPONSE_DN	…	…	…	…	…	…	…	…	…	…	…	…	…	…	…	…	…	…	…	…	…	…	…	…	…	…	…	…	…	…	...	...	...	...	...	...	...	...	...	...	...	...	...	...	...	...	...	...	...
HALLMARK_UV_RESPONSE_UP	…	…	…	…	…	…	…	…	…	…	…	…	…	…	…	…	…	…	…	…	…	…	…	…	…	…	…	…	…	…	...	...	...	...	...	...	...	...	...	...	...	...	...	...	...	...	...	...	...
MONNIER_POSTRADIATION_TUMOR_ESCAPE_UP	408	8	0.0196	0.000653	0.0478	…	…	…	…	…	408	13	0.0319	5.46e-06	0.000406	…	…	…	…	…	…	…	…	…	…	…	…	…	…	…	...	...	...	...	...	...	...	...	...	...	...	...	...	...	...	408	13	0.0319	4.14e-05
ALCALA_APOPTOSIS	…	…	…	…	…	…	…	…	…	…	…	…	…	…	…	…	…	…	…	…	…	…	…	…	…	…	…	…	…	…	...	...	...	...	...	...	...	...	...	...	...	...	...	...	...	...	...	...	...
CONCANNON_APOPTOSIS_BY_EPOXOMICIN_UP	…	…	…	…	…	…	…	…	…	…	…	…	…	…	…	…	…	…	…	…	…	…	…	…	…	…	…	…	…	…	...	...	...	...	...	...	...	...	...	...	...	...	...	...	...	...	...	...	...
DEBIASI_APOPTOSIS_BY_REOVIRUS_INFECTION_DN	276	7	0.0254	0.000313	0.0338	…	…	…	…	…	…	…	…	…	…	…	…	…	…	…	…	…	…	…	…	…	…	…	…	…	...	...	...	...	...	...	...	...	...	...	...	...	...	...	...	...	...	...	...
DEBIASI_APOPTOSIS_BY_REOVIRUS_INFECTION_UP	…	…	…	…	…	…	…	…	…	…	…	…	…	…	…	…	…	…	…	…	…	…	…	…	…	…	…	…	…	…	...	...	...	...	...	...	...	...	...	...	...	...	...	...	...	...	...	...	...
GOBP_EXECUTION_PHASE_OF_APOPTOSIS	…	…	…	…	…	…	…	…	…	…	…	…	…	…	…	84	8	0.0952	1.01e-09	1.56e-06	…	…	…	…	…	…	…	…	…	…	...	...	...	...	...	...	...	...	...	...	...	...	...	...	...	...	...	...	...
GOBP_INTRINSIC_APOPTOTIC_SIGNALING_PATHWAY	…	…	…	…	…	…	…	…	…	…	…	…	…	…	…	…	…	…	…	…	295	7	0.0237	3.53e-05	0.0482	…	…	…	…	…	...	...	...	...	...	...	...	...	...	...	...	...	...	...	...	...	...	...	...
GOBP_NEGATIVE_REGULATION_OF_CELL_DEATH	…	…	…	…	…	…	…	…	…	…	…	…	…	…	…	1015	15	0.0148	6.09e-06	0.00325	1015	12	0.0118	6.56e-05	0.0482	…	…	…	…	…	...	...	...	...	...	...	...	...	...	...	...	...	...	...	...	...	...	...	...
GOBP_NEGATIVE_REGULATION_OF_EXECUTION_PHASE_OF_APOPTOSIS	…	…	…	…	…	…	…	…	…	…	…	…	…	…	…	21	8	0.381	5.72e-15	8.84e-11	…	…	…	…	…	…	…	…	…	…	...	...	...	...	...	...	...	...	...	...	...	...	...	...	...	...	...	...	...
GOBP_POSITIVE_REGULATION_OF_APOPTOTIC_SIGNALING_PATHWAY	…	…	…	…	…	…	…	…	…	…	…	…	…	…	…	…	…	…	…	…	134	5	0.0373	5.85e-05	0.0482	…	…	…	…	…	...	...	...	...	...	...	...	...	...	...	...	...	...	...	...	...	...	...	...
GOBP_POSITIVE_REGULATION_OF_INTRINSIC_APOPTOTIC_SIGNALING_PATHWAY	…	…	…	…	…	…	…	…	…	…	…	…	…	…	…	…	…	…	…	…	…	…	…	…	…	…	…	…	…	…	...	...	...	...	...	...	...	...	...	...	...	...	...	...	...	...	...	...	...
GOBP_PROGRAMMED_CELL_DEATH	1950	26	0.0133	1.19e-06	0.000594	…	…	…	…	…	1950	45	0.0231	7.92e-13	3.4e-10	1950	20	0.0103	3.68e-05	0.0116	1950	17	0.0087	8.9e-05	0.0482	…	…	…	…	…	...	...	...	...	...	...	...	...	...	...	...	...	...	...	...	...	...	...	...
GOBP_REGULATION_OF_APOPTOTIC_SIGNALING_PATHWAY	…	…	…	…	…	…	…	…	…	…	…	…	…	…	…	…	…	…	…	…	…	…	…	…	…	…	…	…	…	…	...	...	...	...	...	...	...	...	...	...	...	...	...	...	...	...	...	...	...
GOBP_REGULATION_OF_CELL_DEATH	…	…	…	…	…	…	…	…	…	…	…	…	…	…	…	1643	21	0.0128	7.86e-07	0.000528	1643	17	0.0103	1.04e-05	0.0403	…	…	…	…	…	...	...	...	...	...	...	...	...	...	...	...	...	...	...	...	...	...	...	...
GOBP_REGULATION_OF_EXECUTION_PHASE_OF_APOPTOSIS	…	…	…	…	…	…	…	…	…	…	…	…	…	…	…	29	8	0.2759	1.18e-13	9.1e-10	…	…	…	…	…	…	…	…	…	…	...	...	...	...	...	...	...	...	...	...	...	...	...	...	...	...	...	...	...
GRAESSMANN_APOPTOSIS_BY_DOXORUBICIN_DN	1771	25	0.0141	7.01e-07	0.000558	1771	21	0.0119	2.1e-10	7.86e-08	1771	46	0.026	6.26e-15	4.43e-12	…	…	…	…	…	…	…	…	…	…	…	…	…	…	…	...	...	...	...	...	...	...	...	...	...	...	...	...	...	...	...	...	...	...
GRAESSMANN_RESPONSE_TO_MC_AND_DOXORUBICIN_DN	…	…	…	…	…	772	12	0.0155	1.38e-07	2.38e-05	772	21	0.0272	1.02e-07	1.35e-05	…	…	…	…	…	…	…	…	…	…	…	…	…	…	…	...	...	...	...	...	...	...	...	...	...	...	...	...	...	...	...	...	...	...
HALLMARK_APOPTOSIS	…	…	…	…	…	…	…	…	…	…	…	…	…	…	…	…	…	…	…	…	…	…	…	…	…	…	…	…	…	…	...	...	...	...	...	...	...	...	...	...	...	...	...	...	...	...	...	...	...
HAMAI_APOPTOSIS_VIA_TRAIL_UP	…	…	…	…	…	…	…	…	…	…	…	…	…	…	…	…	…	…	…	…	656	10	0.0152	3.41e-05	0.0272	…	…	…	…	…	...	...	...	...	...	...	...	...	...	...	...	...	...	...	...	...	...	...	...
MARTORIATI_MDM4_TARGETS_FETAL_LIVER_DN	516	10	0.0194	0.000155	0.0249	516	13	0.0252	1.24e-10	4.93e-08	516	23	0.0446	1.73e-12	7.35e-10	…	…	…	…	…	…	…	…	…	…	…	…	…	…	…	...	...	...	...	...	...	...	...	...	...	...	...	...	...	...	...	...	...	...
ACEVEDO_METHYLATED_IN_LIVER_CANCER_DN	…	…	…	…	…	…	…	…	…	…	…	…	…	…	…	…	…	…	…	…	…	…	…	…	…	…	…	…	…	…	...	...	...	...	...	...	...	...	...	...	...	...	...	...	...	...	...	...	...
BASAKI_YBX1_TARGETS_DN	…	…	…	…	…	…	…	…	…	…	…	…	…	…	…	…	…	…	…	…	…	…	…	…	…	…	…	…	…	…	...	...	...	...	...	...	...	...	...	...	...	...	...	...	...	...	...	...	...
BENPORATH_ES_WITH_H3K27ME3	…	…	…	…	…	…	…	…	…	…	…	…	…	…	…	…	…	…	…	…	…	…	…	…	…	…	…	…	…	…	...	...	...	...	...	...	...	...	...	...	...	...	...	...	...	...	...	...	...
BENPORATH_MYC_MAX_TARGETS	…	…	…	…	…	…	…	…	…	…	775	19	0.0245	1.95e-06	0.000163	…	…	…	…	…	…	…	…	…	…	…	…	…	…	…	...	...	...	...	...	...	...	...	...	...	...	...	...	...	...	...	...	...	...
BENPORATH_PRC2_TARGETS	…	…	…	…	…	…	…	…	…	…	…	…	…	…	…	…	…	…	…	…	…	…	…	…	…	…	…	…	…	…	...	...	...	...	...	...	...	...	...	...	...	...	...	...	...	...	...	...	...
BENPORATH_SOX2_TARGETS	…	…	…	…	…	734	16	0.0218	6.43e-12	3.41e-09	734	25	0.0341	6.01e-11	2.12e-08	…	…	…	…	…	…	…	…	…	…	…	…	…	…	…	...	...	...	...	...	...	...	...	...	...	...	...	...	...	...	...	...	...	...
BENPORATH_SUZ12_TARGETS	…	…	…	…	…	…	…	…	…	…	…	…	…	…	…	…	…	…	…	…	…	…	…	…	…	1035	11	0.0106	0.000186	0.0492	...	...	...	...	...	...	...	...	...	...	...	...	...	...	...	...	...	...	...
COLLER_MYC_TARGETS_UP	…	…	…	…	…	24	3	0.125	2.03e-05	0.00151	…	…	…	…	…	…	…	…	…	…	…	…	…	…	…	…	…	…	…	…	...	...	...	...	...	...	...	...	...	...	...	...	...	...	...	...	...	...	...
DANG_BOUND_BY_MYC	…	…	…	…	…	1061	15	0.0141	1.14e-08	2.9e-06	1061	25	0.0236	9.45e-08	1.28e-05	…	…	…	…	…	…	…	…	…	…	…	…	…	…	…	...	...	...	...	...	...	...	...	...	...	...	...	...	...	...	...	...	...	...
DANG_MYC_TARGETS_UP	…	…	…	…	…	130	5	0.0385	1.08e-05	0.000914	…	…	…	…	…	…	…	…	…	…	…	…	…	…	…	…	…	…	…	…	...	...	...	...	...	...	...	...	...	...	...	...	...	...	...	...	...	...	...
EBAUER_TARGETS_OF_PAX3_FOXO1_FUSION_DN	…	…	…	…	…	…	…	…	…	…	…	…	…	…	…	…	…	…	…	…	…	…	…	…	…	…	…	…	…	…	...	...	...	...	...	...	...	...	...	...	...	...	...	...	...	...	...	...	...
FERNANDEZ_BOUND_BY_MYC	…	…	…	…	…	181	5	0.0276	5.27e-05	0.00342	…	…	…	…	…	…	…	…	…	…	…	…	…	…	…	…	…	…	…	…	...	...	...	...	...	...	...	...	...	...	...	...	...	...	...	...	...	...	...
FORTSCHEGGER_PHF8_TARGETS_DN	783	13	0.0166	7.76e-05	0.017	…	…	…	…	…	…	…	…	…	…	…	…	…	…	…	…	…	…	…	…	…	…	…	…	…	...	...	...	...	...	...	...	...	...	...	...	...	...	...	...	783	18	0.023	0.000108
FORTSCHEGGER_PHF8_TARGETS_UP	…	…	…	…	…	278	6	0.0216	3.66e-05	0.00253	…	…	…	…	…	…	…	…	…	…	…	…	…	…	…	…	…	…	…	…	...	...	...	...	...	...	...	...	...	...	...	...	...	...	...	...	...	...	...
FOSTER_KDM1A_TARGETS_UP	…	…	…	…	…	…	…	…	…	…	…	…	…	…	…	…	…	…	…	…	…	…	…	…	…	…	…	…	…	…	...	...	...	...	...	...	...	...	...	...	...	...	...	...	...	...	...	...	...
GABRIELY_MIR21_TARGETS	…	…	…	…	…	…	…	…	…	…	…	…	…	…	…	…	…	…	…	…	…	…	…	…	…	…	…	…	…	…	...	...	...	...	...	...	...	...	...	...	...	...	...	...	...	...	...	...	...
GEORGES_TARGETS_OF_MIR192_AND_MIR215	…	…	…	…	…	…	…	…	…	…	…	…	…	…	…	…	…	…	…	…	…	…	…	…	…	…	…	…	…	…	...	...	...	...	...	...	...	...	...	...	...	...	...	...	...	...	...	...	...
GOBP_CHROMATIN_ORGANIZATION	591	11	0.0186	0.000104	0.0209	591	32	0.0541	6.79e-36	3.5e-32	591	43	0.0728	5.33e-31	1.97e-27	…	…	…	…	…	…	…	…	…	…	…	…	…	…	…	...	...	...	...	...	...	...	...	...	...	...	...	...	...	...	...	...	...	...
GOBP_CHROMATIN_REMODELING	…	…	…	…	…	267	9	0.0337	8.58e-09	1.4e-06	267	15	0.0562	6.04e-10	1.26e-07	…	…	…	…	…	…	…	…	…	…	…	…	…	…	…	...	...	...	...	...	...	...	...	...	...	...	...	...	...	...	...	...	...	...
GOBP_CHROMOSOME_ORGANIZATION	…	…	…	…	…	1033	34	0.0329	5.67e-31	1.46e-27	1033	46	0.0445	4.85e-24	1.07e-20	…	…	…	…	…	…	…	…	…	…	…	…	…	…	…	...	...	...	...	...	...	...	...	...	...	...	...	...	...	...	...	...	...	...
GOBP_DNA_LIGATION	…	…	…	…	…	…	…	…	…	…	…	…	…	…	…	…	…	…	…	…	…	…	…	…	…	…	…	…	…	…	...	...	...	...	...	...	...	...	...	...	...	...	...	...	...	...	...	...	...
GOBP_DNA_METABOLIC_PROCESS	…	…	…	…	…	912	22	0.0241	4.83e-17	3.4e-14	912	29	0.0318	8.51e-12	2.69e-09	…	…	…	…	…	…	…	…	…	…	…	…	…	…	…	...	...	...	...	...	...	...	...	...	...	...	...	...	...	...	...	...	...	...
GOBP_DNA_METHYLATION	…	…	…	…	…	…	…	…	…	…	…	…	…	…	…	…	…	…	…	…	…	…	…	…	…	…	…	…	…	…	...	...	...	...	...	...	...	...	...	...	...	...	...	...	...	...	...	...	...
GOBP_DNA_METHYLATION_OR_DEMETHYLATION	…	…	…	…	…	…	…	…	…	…	…	…	…	…	…	…	…	…	…	…	…	…	…	…	…	…	…	…	…	…	...	...	...	...	...	...	...	...	...	...	...	...	...	...	...	...	...	...	...
GOBP_DNA_REPAIR	…	…	…	…	…	528	18	0.0341	1.25e-16	8.44e-14	528	25	0.0473	4.69e-14	2.79e-11	…	…	…	…	…	…	…	…	…	…	…	…	…	…	…	...	...	...	...	...	...	...	...	...	...	...	...	...	...	...	...	...	...	...
GOBP_DOUBLE_STRAND_BREAK_REPAIR	…	…	…	…	…	273	11	0.0403	2.57e-11	7.81e-09	273	15	0.0549	8.2e-10	1.59e-07	…	…	…	…	…	…	…	…	…	…	…	…	…	…	…	...	...	...	...	...	...	...	...	...	...	...	...	...	...	...	...	...	...	...
GOBP_ESTABLISHMENT_OF_RNA_LOCALIZATION	…	…	…	…	…	…	…	…	…	…	…	…	…	…	…	…	…	…	…	…	…	…	…	…	…	…	…	…	…	…	...	...	...	...	...	...	...	...	...	...	...	...	...	...	...	...	...	...	...
GOBP_HISTONE_DEUBIQUITINATION	…	…	…	…	…	40	6	0.15	3.52e-10	8.13e-08	…	…	…	…	…	…	…	…	…	…	…	…	…	…	…	…	…	…	…	…	...	...	...	...	...	...	...	...	...	...	...	...	...	...	...	...	...	...	...
GOBP_HISTONE_H3_DEACETYLATION	…	…	…	…	…	…	…	…	…	…	…	…	…	…	…	…	…	…	…	…	…	…	…	…	…	…	…	…	…	…	...	...	...	...	...	...	...	...	...	...	...	...	...	...	...	...	...	...	...
GOBP_HISTONE_H3_K9_METHYLATION	…	…	…	…	…	…	…	…	…	…	…	…	…	…	…	…	…	…	…	…	…	…	…	…	…	…	…	…	…	…	...	...	...	...	...	...	...	...	...	...	...	...	...	...	...	...	...	...	...
GOBP_HISTONE_H3_K9_MODIFICATION	…	…	…	…	…	…	…	…	…	…	…	…	…	…	…	…	…	…	…	…	…	…	…	…	…	…	…	…	…	…	...	...	...	...	...	...	...	...	...	...	...	...	...	...	...	...	...	...	...
GOBP_HISTONE_METHYLATION	…	…	…	…	…	…	…	…	…	…	…	…	…	…	…	…	…	…	…	…	…	…	…	…	…	…	…	…	…	…	...	...	...	...	...	...	...	...	...	...	...	...	...	...	...	...	...	...	...
GOBP_HISTONE_MODIFICATION	…	…	…	…	…	498	35	0.0703	1.99e-43	3.08e-39	498	41	0.0823	1.06e-31	8.22e-28	…	…	…	…	…	…	…	…	…	…	…	…	…	…	…	...	...	...	...	...	...	...	...	...	...	...	...	...	...	...	...	...	...	...
GOBP_HISTONE_UBIQUITINATION	…	…	…	…	…	48	7	0.1458	1.37e-11	4.62e-09	…	…	…	…	…	…	…	…	…	…	…	…	…	…	…	…	…	…	…	…	...	...	...	...	...	...	...	...	...	...	...	...	...	...	...	...	...	...	...
GOBP_METHYLATION	…	…	…	…	…	377	13	0.0345	2.53e-12	9.79e-10	…	…	…	…	…	…	…	…	…	…	…	…	…	…	…	…	…	…	…	…	...	...	...	...	...	...	...	...	...	...	...	...	...	...	...	...	...	...	...
GOBP_MONOUBIQUITINATED_PROTEIN_DEUBIQUITINATION	…	…	…	…	…	34	6	0.1765	1.25e-10	3.06e-08	…	…	…	…	…	…	…	…	…	…	…	…	…	…	…	…	…	…	…	…	...	...	...	...	...	...	...	...	...	...	...	...	...	...	...	...	...	...	...
GOBP_MRNA_METABOLIC_PROCESS	…	…	…	…	…	725	18	0.0248	2.93e-14	1.56e-11	725	27	0.0372	1.28e-12	5.21e-10	…	…	…	…	…	…	…	…	…	…	…	…	…	…	…	...	...	...	...	...	...	...	...	...	...	...	...	...	...	...	...	...	...	...
GOBP_MRNA_PROCESSING	…	…	…	…	…	496	13	0.0262	7.64e-11	2.11e-08	496	20	0.0403	2.96e-10	6.45e-08	…	…	…	…	…	…	…	…	…	…	…	…	…	…	…	...	...	...	...	...	...	...	...	...	...	...	...	...	...	...	...	...	...	...
GOBP_MRNA_TRANSPORT	125	5	0.04	0.000296	0.0462	…	…	…	…	…	…	…	…	…	…	…	…	…	…	…	…	…	…	…	…	…	…	…	…	…	...	...	...	...	...	...	...	...	...	...	...	...	...	...	...	...	...	...	...
GOBP_NCRNA_METABOLIC_PROCESS	…	…	…	…	…	534	11	0.0206	2.87e-08	4.43e-06	534	20	0.0375	1.06e-09	2e-07	…	…	…	…	…	…	…	…	…	…	…	…	…	…	…	...	...	...	...	...	...	...	...	...	...	...	...	...	...	...	...	...	...	...
GOBP_NCRNA_PROCESSING	…	…	…	…	…	393	10	0.0254	1.78e-08	2.83e-06	…	…	…	…	…	…	…	…	…	…	…	…	…	…	…	…	…	…	…	…	...	...	...	...	...	...	...	...	...	...	...	...	...	...	...	...	...	...	...
GOBP_NEGATIVE_REGULATION_OF_GENE_EXPRESSION	…	…	…	…	…	1530	18	0.0118	5.71e-09	1e-06	…	…	…	…	…	…	…	…	…	…	…	…	…	…	…	…	…	…	…	…	...	...	...	...	...	...	...	...	...	...	...	...	...	...	...	...	...	...	...
GOBP_NEGATIVE_REGULATION_OF_MRNA_METABOLIC_PROCESS	…	…	…	…	…	…	…	…	…	…	…	…	…	…	…	…	…	…	…	…	…	…	…	…	…	…	…	…	…	…	...	...	...	...	...	...	...	...	...	...	...	...	...	...	...	...	...	...	...
GOBP_NEGATIVE_REGULATION_OF_NUCLEOBASE_CONTAINING_COMPOUND_METABOLIC_PROCESS	…	…	…	…	…	1495	32	0.0214	2.52e-23	3.54e-20	1495	40	0.0268	1.78e-13	9.82e-11	…	…	…	…	…	…	…	…	…	…	…	…	…	…	…	...	...	...	...	...	...	...	...	...	...	...	...	...	...	...	...	...	...	...
GOBP_NEGATIVE_REGULATION_OF_TRANSCRIPTION_BY_RNA_POLYMERASE_II	…	…	…	…	…	931	18	0.0193	1.95e-12	7.95e-10	…	…	…	…	…	…	…	…	…	…	…	…	…	…	…	…	…	…	…	…	...	...	...	...	...	...	...	...	...	...	...	...	...	...	...	...	...	...	...
GOBP_NEGATIVE_REGULATION_OF_TRANSFERASE_ACTIVITY	…	…	…	…	…	…	…	…	…	…	…	…	…	…	…	…	…	…	…	…	…	…	…	…	…	…	…	…	…	…	...	...	...	...	...	...	...	...	...	...	...	...	...	...	...	...	...	...	...
GOBP_NUCLEOBASE_CONTAINING_COMPOUND_TRANSPORT	…	…	…	…	…	…	…	…	…	…	…	…	…	…	…	…	…	…	…	…	…	…	…	…	…	…	…	…	…	…	...	...	...	...	...	...	...	...	...	...	...	...	...	...	...	...	...	...	...
GOBP_PEPTIDYL_ARGININE_N_METHYLATION	…	…	…	…	…	…	…	…	…	…	…	…	…	…	…	…	…	…	…	…	…	…	…	…	…	…	…	…	…	…	...	...	...	...	...	...	...	...	...	...	...	...	...	...	...	...	...	...	...
GOBP_PEPTIDYL_LYSINE_ACETYLATION	…	…	…	…	…	187	11	0.0588	4.25e-13	1.93e-10	187	16	0.0856	2.74e-13	1.37e-10	…	…	…	…	…	…	…	…	…	…	…	…	…	…	…	...	...	...	...	...	...	...	...	...	...	...	...	...	...	...	...	...	...	...
GOBP_PEPTIDYL_LYSINE_METHYLATION	…	…	…	…	…	…	…	…	…	…	…	…	…	…	…	…	…	…	…	…	…	…	…	…	…	…	…	…	…	…	...	...	...	...	...	...	...	...	...	...	...	...	...	...	...	...	...	...	...
GOBP_POSITIVE_REGULATION_OF_DNA_METABOLIC_PROCESS	…	…	…	…	…	231	9	0.039	2.43e-09	4.71e-07	…	…	…	…	…	…	…	…	…	…	…	…	…	…	…	…	…	…	…	…	...	...	...	...	...	...	...	...	...	...	...	...	...	...	...	...	...	...	...
GOBP_POSITIVE_REGULATION_OF_DNA_REPAIR	…	…	…	…	…	94	8	0.0851	3.9e-11	1.14e-08	…	…	…	…	…	…	…	…	…	…	…	…	…	…	…	…	…	…	…	…	...	...	...	...	...	...	...	...	...	...	...	...	...	...	...	...	...	...	...
GOBP_POSITIVE_REGULATION_OF_GENE_EXPRESSION	…	…	…	…	…	1147	17	0.0148	5.19e-10	1.13e-07	1147	29	0.0253	1.75e-09	3.15e-07	…	…	…	…	…	…	…	…	…	…	…	…	…	…	…	...	...	...	...	...	...	...	...	...	...	...	...	...	...	...	...	...	...	...
GOBP_POSITIVE_REGULATION_OF_MRNA_METABOLIC_PROCESS	…	…	…	…	…	123	8	0.065	3.42e-10	8.03e-08	…	…	…	…	…	…	…	…	…	…	…	…	…	…	…	…	…	…	…	…	...	...	...	...	...	...	...	...	...	...	...	...	...	...	...	...	...	...	...
GOBP_POSITIVE_REGULATION_OF_NUCLEOBASE_CONTAINING_COMPOUND_METABOLIC_PROCESS	1928	23	0.0119	3.04e-05	0.0084	1928	39	0.0202	6.26e-28	1.38e-24	1928	62	0.0322	8.2e-25	2.12e-21	…	…	…	…	…	1928	17	0.0088	7.76e-05	0.0482	…	…	…	…	…	...	...	...	...	...	...	...	...	...	...	...	...	...	...	...	...	...	...	...
GOBP_POSITIVE_REGULATION_OF_RNA_METABOLIC_PROCESS	1745	22	0.0126	2e-05	0.00585	1745	32	0.0183	2.6e-21	3.35e-18	1745	54	0.0309	8.19e-21	1.41e-17	…	…	…	…	…	1745	16	0.0092	8.16e-05	0.0482	…	…	…	…	…	...	...	...	...	...	...	...	...	...	...	...	...	...	...	...	...	...	...	...
GOBP_POSITIVE_REGULATION_OF_TRANSCRIPTION_BY_RNA_POLYMERASE_II	…	…	…	…	…	1202	17	0.0141	1.05e-09	2.2e-07	1202	32	0.0266	6.52e-11	1.6e-08	…	…	…	…	…	…	…	…	…	…	…	…	…	…	…	...	...	...	...	...	...	...	...	...	...	...	...	...	...	...	...	...	...	...
GOBP_POSITIVE_REGULATION_OF_TRANSFERASE_ACTIVITY	…	…	…	…	…	…	…	…	…	…	…	…	…	…	…	…	…	…	…	…	…	…	…	…	…	…	…	…	…	…	...	...	...	...	...	...	...	...	...	...	...	...	...	...	...	...	...	...	...
GOBP_REGULATION_OF_DNA_METABOLIC_PROCESS	…	…	…	…	…	406	13	0.032	6.4e-12	2.3e-09	406	17	0.0419	3.77e-09	6.27e-07	…	…	…	…	…	…	…	…	…	…	…	…	…	…	…	...	...	...	...	...	...	...	...	...	...	...	...	...	...	...	...	...	...	...
GOBP_REGULATION_OF_DNA_REPAIR	…	…	…	…	…	152	10	0.0658	1.7e-12	7.1e-10	152	13	0.0855	4.88e-11	1.26e-08	…	…	…	…	…	…	…	…	…	…	…	…	…	…	…	...	...	...	...	...	...	...	...	...	...	...	...	...	...	...	...	...	...	...
GOBP_REGULATION_OF_GENE_EXPRESSION_EPIGENETIC	…	…	…	…	…	…	…	…	…	…	…	…	…	…	…	…	…	…	…	…	…	…	…	…	…	…	…	…	…	…	...	...	...	...	...	...	...	...	...	...	...	...	...	...	...	...	...	...	...
GOBP_REGULATION_OF_HISTONE_H3_K9_METHYLATION	…	…	…	…	…	…	…	…	…	…	…	…	…	…	…	…	…	…	…	…	…	…	…	…	…	…	…	…	…	…	...	...	...	...	...	...	...	...	...	...	...	...	...	...	...	...	...	...	...
GOBP_REGULATION_OF_HISTONE_METHYLATION	…	…	…	…	…	…	…	…	…	…	…	…	…	…	…	…	…	…	…	…	…	…	…	…	…	…	…	…	…	…	...	...	...	...	...	...	...	...	...	...	...	...	...	...	...	...	...	...	...
GOBP_REGULATION_OF_HISTONE_MODIFICATION	…	…	…	…	…	180	8	0.0444	7.01e-09	1.2e-06	…	…	…	…	…	…	…	…	…	…	…	…	…	…	…	…	…	…	…	…	...	...	...	...	...	...	...	...	...	...	...	...	...	...	...	...	...	...	...
GOBP_REGULATION_OF_MRNA_METABOLIC_PROCESS	…	…	…	…	…	293	14	0.0478	3.96e-15	2.36e-12	293	17	0.058	2.56e-11	7.33e-09	…	…	…	…	…	…	…	…	…	…	…	…	…	…	…	...	...	...	...	...	...	...	...	...	...	...	...	...	...	...	...	...	...	...
GOBP_REGULATION_OF_MRNA_PROCESSING	…	…	…	…	…	139	8	0.0576	9.1e-10	1.93e-07	…	…	…	…	…	…	…	…	…	…	…	…	…	…	…	…	…	…	…	…	...	...	...	...	...	...	...	...	...	...	...	...	...	...	...	...	...	...	...
GOBP_REGULATION_OF_MRNA_SPLICING_VIA_SPLICEOSOME	…	…	…	…	…	103	8	0.0777	8.19e-11	2.18e-08	103	10	0.0971	2.49e-09	4.28e-07	…	…	…	…	…	…	…	…	…	…	…	…	…	…	…	...	...	...	...	...	...	...	...	...	...	...	...	...	...	...	...	...	...	...
GOBP_REGULATION_OF_RNA_SPLICING	…	…	…	…	…	153	8	0.0523	1.95e-09	3.82e-07	153	13	0.085	5.3e-11	1.34e-08	…	…	…	…	…	…	…	…	…	…	…	…	…	…	…	...	...	...	...	...	...	...	...	...	...	...	...	...	...	...	...	...	...	...
GOBP_REGULATION_OF_TRANSFERASE_ACTIVITY	…	…	…	…	…	…	…	…	…	…	…	…	…	…	…	…	…	…	…	…	…	…	…	…	…	…	…	…	…	…	...	...	...	...	...	...	...	...	...	...	...	...	...	...	...	...	...	...	...
GOBP_RIBONUCLEOPROTEIN_COMPLEX_BIOGENESIS	…	…	…	…	…	…	…	…	…	…	…	…	…	…	…	…	…	…	…	…	…	…	…	…	…	…	…	…	…	…	...	...	...	...	...	...	...	...	...	...	...	...	...	...	...	...	...	...	...
GOBP_RNA_LOCALIZATION	196	6	0.0306	0.000313	0.0474	…	…	…	…	…	…	…	…	…	…	…	…	…	…	…	…	…	…	…	…	…	…	…	…	…	...	...	...	...	...	...	...	...	...	...	...	...	...	...	...	...	...	...	...
GOBP_RNA_MODIFICATION	…	…	…	…	…	166	8	0.0482	3.71e-09	6.92e-07	…	…	…	…	…	…	…	…	…	…	…	…	…	…	…	…	…	…	…	…	...	...	...	...	...	...	...	...	...	...	...	...	...	...	...	...	...	...	...
GOBP_RNA_PROCESSING	…	…	…	…	…	1392	20	0.0144	2.11e-11	6.53e-09	1392	33	0.0237	6.2e-10	1.28e-07	…	…	…	…	…	…	…	…	…	…	…	…	…	…	…	...	...	...	...	...	...	...	...	...	...	...	...	...	...	...	...	...	...	...
GOBP_RNA_SPLICING	…	…	…	…	…	434	13	0.03	1.47e-11	4.71e-09	434	20	0.0461	2.82e-11	7.94e-09	…	…	…	…	…	…	…	…	…	…	…	…	…	…	…	...	...	...	...	...	...	...	...	...	...	...	...	...	...	...	...	...	...	...
GOBP_RNA_SPLICING_VIA_TRANSESTERIFICATION_REACTIONS	…	…	…	…	…	322	12	0.0373	7.55e-12	2.66e-09	322	17	0.0528	1.11e-10	2.57e-08	…	…	…	…	…	…	…	…	…	…	…	…	…	…	…	...	...	...	...	...	...	...	...	...	...	...	...	...	...	...	...	...	...	...
GOCC_CHROMATIN	…	…	…	…	…	1279	27	0.0211	2e-19	1.93e-16	1279	37	0.0289	1.56e-13	8.93e-11	…	…	…	…	…	…	…	…	…	…	…	…	…	…	…	...	...	...	...	...	...	...	...	...	...	...	...	...	...	...	...	...	...	...
GOCC_CHROMOSOME	…	…	…	…	…	1852	35	0.0189	7.27e-24	1.12e-20	1852	52	0.0281	3.08e-18	3.6e-15	…	…	…	…	…	…	…	…	…	…	…	…	…	…	…	...	...	...	...	...	...	...	...	...	...	...	...	...	...	...	...	...	...	...
GOCC_CONDENSED_CHROMOSOME	…	…	…	…	…	…	…	…	…	…	…	…	…	…	…	…	…	…	…	…	…	…	…	…	…	…	…	…	…	…	...	...	...	...	...	...	...	...	...	...	...	...	...	...	...	...	...	...	...
GOCC_CULLIN_RING_UBIQUITIN_LIGASE_COMPLEX	…	…	…	…	…	…	…	…	…	…	…	…	…	…	…	…	…	…	…	…	…	…	…	…	…	…	…	…	…	…	...	...	...	...	...	...	...	...	...	...	...	...	...	...	...	...	...	...	...
GOCC_CYTOSOLIC_LARGE_RIBOSOMAL_SUBUNIT	…	…	…	…	…	…	…	…	…	…	…	…	…	…	…	58	6	0.1034	8.05e-08	8.89e-05	…	…	…	…	…	…	…	…	…	…	...	...	...	...	...	...	...	...	...	...	...	...	...	...	...	...	...	...	...
GOCC_HETEROCHROMATIN	…	…	…	…	…	…	…	…	…	…	…	…	…	…	…	…	…	…	…	…	…	…	…	…	…	…	…	…	…	…	...	...	...	...	...	...	...	...	...	...	...	...	...	...	...	...	...	...	...
GOCC_HISTONE_DEACETYLASE_COMPLEX	…	…	…	…	…	72	8	0.1111	4.36e-12	1.61e-09	72	9	0.125	1.63e-09	2.97e-07	…	…	…	…	…	…	…	…	…	…	…	…	…	…	…	...	...	...	...	...	...	...	...	...	...	...	...	...	...	...	...	...	...	...
GOCC_LARGE_RIBOSOMAL_SUBUNIT	…	…	…	…	…	…	…	…	…	…	…	…	…	…	…	112	6	0.0536	4.04e-06	0.00231	…	…	…	…	…	…	…	…	…	…	...	...	...	...	...	...	...	...	...	...	...	...	...	...	...	...	...	...	...
GOCC_METHYLTRANSFERASE_COMPLEX	…	…	…	…	…	92	7	0.0761	1.51e-09	3.08e-07	92	10	0.1087	8.12e-10	1.59e-07	…	…	…	…	…	…	…	…	…	…	…	…	…	…	…	...	...	...	...	...	...	...	...	...	...	...	...	...	...	...	...	...	...	...
GOCC_NUCLEAR_PROTEIN_CONTAINING_COMPLEX	1250	22	0.0176	8.86e-08	7.73e-05	1250	42	0.0336	2.84e-39	2.2e-35	1250	64	0.0512	4.21e-37	6.51e-33	…	…	…	…	…	…	…	…	…	…	…	…	…	…	…	...	...	...	...	...	...	...	...	...	...	...	...	...	...	...	...	...	...	...
GOCC_NUCLEOLUS	…	…	…	…	…	1421	17	0.012	1.26e-08	2.03e-06	…	…	…	…	…	…	…	…	…	…	…	…	…	…	…	…	…	…	…	…	...	...	...	...	...	...	...	...	...	...	...	...	...	...	...	...	...	...	...
GOCC_RIBONUCLEOPROTEIN_COMPLEX	…	…	…	…	…	729	15	0.0206	6.98e-11	1.96e-08	729	23	0.0316	1.56e-09	2.88e-07	729	12	0.0165	1.9e-05	0.00734	…	…	…	…	…	…	…	…	…	…	...	...	...	...	...	...	...	...	...	...	...	...	...	...	...	...	...	...	...
GOCC_SPLICEOSOMAL_COMPLEX	…	…	…	…	…	192	9	0.0469	4.78e-10	1.07e-07	192	12	0.0625	9.86e-09	1.53e-06	…	…	…	…	…	…	…	…	…	…	…	…	…	…	…	...	...	...	...	...	...	...	...	...	...	...	...	...	...	...	...	...	...	...
GOCC_TRANSCRIPTION_REGULATOR_COMPLEX	…	…	…	…	…	483	12	0.0248	7.89e-10	1.7e-07	…	…	…	…	…	…	…	…	…	…	…	…	…	…	…	…	…	…	…	…	...	...	...	...	...	...	...	...	...	...	...	...	...	...	...	...	...	...	...
GOCC_TRANSFERASE_COMPLEX	790	13	0.0165	8.48e-05	0.0191	790	21	0.0266	3.99e-17	2.94e-14	790	34	0.043	1.74e-17	1.49e-14	…	…	…	…	…	…	…	…	…	…	…	…	…	…	…	...	...	...	...	...	...	...	...	...	...	...	...	...	...	...	...	...	...	...
GOCC_UBIQUITIN_LIGASE_COMPLEX	…	…	…	…	…	299	9	0.0301	2.28e-08	3.56e-06	…	…	…	…	…	…	…	…	…	…	…	…	…	…	…	…	…	…	…	…	...	...	...	...	...	...	...	...	...	...	...	...	...	...	...	...	...	...	...
GOMF_ADENYL_NUCLEOTIDE_BINDING	1551	26	0.0168	1.43e-08	1.81e-05	…	…	…	…	…	1551	40	0.0258	5.67e-13	2.58e-10	…	…	…	…	…	…	…	…	…	…	…	…	…	…	…	...	...	...	...	...	...	...	...	...	...	...	...	...	...	...	1551	34	0.0219	2.86e-07
GOMF_ATP_DEPENDENT_ACTIVITY_ACTING_ON_RNA	…	…	…	…	…	…	…	…	…	…	…	…	…	…	…	…	…	…	…	…	…	…	…	…	…	…	…	…	…	…	...	...	...	...	...	...	...	...	...	...	...	...	...	...	...	79	7	0.0886	4.3e-06
GOMF_CATALYTIC_ACTIVITY_ACTING_ON_A_NUCLEIC_ACID	595	12	0.0202	2.31e-05	0.00663	595	12	0.0202	8.11e-09	1.35e-06	595	24	0.0403	4.59e-12	1.54e-09	…	…	…	…	…	…	…	…	…	…	…	…	…	…	…	...	...	...	...	...	...	...	...	...	...	...	...	...	...	...	595	19	0.0319	7.01e-07
GOMF_CATALYTIC_ACTIVITY_ACTING_ON_RNA	395	9	0.0228	9.95e-05	0.0209	395	10	0.0253	1.86e-08	2.94e-06	395	19	0.0481	4.32e-11	1.15e-08	…	…	…	…	…	…	…	…	…	…	…	…	…	…	…	...	...	...	...	...	...	...	...	...	...	...	...	...	...	...	395	14	0.0354	6.43e-06
GOMF_CHROMATIN_BINDING	579	12	0.0207	1.77e-05	0.00528	579	31	0.0535	1.4e-34	5.41e-31	579	43	0.0743	2.29e-31	1.18e-27	…	…	…	…	…	…	…	…	…	…	…	…	…	…	…	...	...	...	...	...	...	...	...	...	...	...	...	...	...	...	...	...	...	...
GOMF_CHROMATIN_DNA_BINDING	105	5	0.0476	0.000131	0.0245	105	8	0.0762	9.57e-11	2.43e-08	105	13	0.1238	4.13e-13	2e-10	…	…	…	…	…	…	…	…	…	…	…	…	…	…	…	...	...	...	...	...	...	...	...	...	...	...	...	...	...	...	...	...	...	...
GOMF_CYCLIC_NUCLEOTIDE_PHOSPHODIESTERASE_ACTIVITY	…	…	…	…	…	…	…	…	…	…	…	…	…	…	…	…	…	…	…	…	…	…	…	…	…	…	…	…	…	…	...	...	...	...	...	...	...	...	...	...	...	...	...	...	...	...	...	...	...
GOMF_DNA_BINDING_TRANSCRIPTION_FACTOR_BINDING	…	…	…	…	…	469	13	0.0277	3.83e-11	1.14e-08	469	21	0.0448	1.52e-11	4.61e-09	…	…	…	…	…	…	…	…	…	…	…	…	…	…	…	...	...	...	...	...	...	...	...	...	...	...	...	...	...	...	...	...	...	...
GOMF_EXONUCLEASE_ACTIVITY	84	5	0.0595	4.53e-05	0.0115	…	…	…	…	…	…	…	…	…	…	…	…	…	…	…	…	…	…	…	…	…	…	…	…	…	...	...	...	...	...	...	...	...	...	...	...	...	...	...	...	...	...	...	...
GOMF_GUANYL_NUCLEOTIDE_EXCHANGE_FACTOR_ACTIVITY	…	…	…	…	…	…	…	…	…	…	…	…	…	…	…	…	…	…	…	…	…	…	…	…	…	…	…	…	…	…	...	...	...	...	...	...	...	...	...	...	...	...	...	...	...	224	9	0.0402	0.000114
GOMF_HELICASE_ACTIVITY	…	…	…	…	…	…	…	…	…	…	…	…	…	…	…	…	…	…	…	…	…	…	…	…	…	…	…	…	…	…	...	...	...	...	...	...	...	...	...	...	...	...	...	...	...	157	10	0.0637	8.31e-07
GOMF_HISTONE_BINDING	…	…	…	…	…	246	19	0.0772	3.26e-24	5.61e-21	246	22	0.0894	3.25e-18	3.6e-15	…	…	…	…	…	…	…	…	…	…	…	…	…	…	…	...	...	...	...	...	...	...	...	...	...	...	...	...	...	...	...	...	...	...
GOMF_HISTONE_DEACETYLASE_BINDING	…	…	…	…	…	…	…	…	…	…	…	…	…	…	…	…	…	…	…	…	…	…	…	…	…	…	…	…	…	…	...	...	...	...	...	...	...	...	...	...	...	...	...	...	...	...	...	...	...
GOMF_LYSINE_ACETYLATED_HISTONE_BINDING	…	…	…	…	…	…	…	…	…	…	…	…	…	…	…	…	…	…	…	…	…	…	…	…	…	…	…	…	…	…	...	...	...	...	...	...	...	...	...	...	...	...	...	...	...	...	...	...	...
GOMF_METHYLATED_HISTONE_BINDING	…	…	…	…	…	79	7	0.0886	5.12e-10	1.13e-07	…	…	…	…	…	…	…	…	…	…	…	…	…	…	…	…	…	…	…	…	...	...	...	...	...	...	...	...	...	...	...	...	...	...	...	...	...	...	...
GOMF_NUCLEAR_EXPORT_SIGNAL_RECEPTOR_ACTIVITY	11	3	0.2727	1.55e-05	0.00485	…	…	…	…	…	…	…	…	…	…	…	…	…	…	…	…	…	…	…	…	…	…	…	…	…	...	...	...	...	...	...	...	...	...	...	...	...	...	...	...	...	...	...	...
GOMF_NUCLEASE_ACTIVITY	213	7	0.0329	6.35e-05	0.0149	…	…	…	…	…	…	…	…	…	…	…	…	…	…	…	…	…	…	…	…	…	…	…	…	…	...	...	...	...	...	...	...	...	...	...	...	...	...	...	...	...	...	...	...
GOMF_NUCLEOCYTOPLASMIC_CARRIER_ACTIVITY	30	4	0.1333	1.09e-05	0.00359	…	…	…	…	…	…	…	…	…	…	…	…	…	…	…	…	…	…	…	…	…	…	…	…	…	...	...	...	...	...	...	...	...	...	...	...	...	...	...	...	...	...	...	...
GOMF_NUCLEOSIDE_TRIPHOSPHATASE_REGULATOR_ACTIVITY	…	…	…	…	…	…	…	…	…	…	…	…	…	…	…	…	…	…	…	…	…	…	…	…	…	…	…	…	…	…	...	...	...	...	...	...	...	...	...	...	...	...	...	...	...	489	20	0.0409	6.43e-09
GOMF_NUCLEOSOME_BINDING	…	…	…	…	…	67	8	0.1194	2.4e-12	9.51e-10	67	10	0.1493	3.24e-11	8.8e-09	…	…	…	…	…	…	…	…	…	…	…	…	…	…	…	...	...	...	...	...	...	...	...	...	...	...	...	...	...	...	...	...	...	...
GOMF_POLY_PYRIMIDINE_TRACT_BINDING	…	…	…	…	…	…	…	…	…	…	…	…	…	…	…	…	…	…	…	…	…	…	…	…	…	…	…	…	…	…	28	3	0.1071	8.7e-05	0.0499	...	...	...	...	...	...	...	...	...	...	...	...	...	...
GOMF_PROTEIN_ARGININE_N_METHYLTRANSFERASE_ACTIVITY	…	…	…	…	…	…	…	…	…	…	…	…	…	…	…	…	…	…	…	…	…	…	…	…	…	…	…	…	…	…	...	...	...	...	...	...	...	...	...	...	...	...	...	...	...	...	...	...	...
GOMF_RIBONUCLEOPROTEIN_COMPLEX_BINDING	150	8	0.0533	5.28e-07	0.000348	…	…	…	…	…	…	…	…	…	…	…	…	…	…	…	…	…	…	…	…	…	…	…	…	…	...	...	...	...	...	...	...	...	...	...	...	...	...	...	...	...	...	...	...
GOMF_RIBONUCLEOTIDE_BINDING	1905	29	0.0152	1.6e-08	1.81e-05	…	…	…	…	…	1905	44	0.0231	1.43e-12	5.68e-10	…	…	…	…	…	…	…	…	…	…	…	…	…	…	…	...	...	...	...	...	...	...	...	...	...	...	...	...	...	...	1905	37	0.0194	1.52e-06
GOMF_RNA_BINDING	1972	29	0.0147	3.38e-08	3.27e-05	1972	32	0.0162	9.71e-20	1e-16	1972	61	0.0309	1.55e-23	3e-20	1972	21	0.0106	1.32e-05	0.00585	…	…	…	…	…	…	…	…	…	…	...	...	...	...	...	...	...	...	...	...	...	...	...	...	...	1972	33	0.0167	0.000108
GOMF_RNA_METHYLTRANSFERASE_ACTIVITY	…	…	…	…	…	65	6	0.0923	7.25e-09	1.23e-06	…	…	…	…	…	…	…	…	…	…	…	…	…	…	…	…	…	…	…	…	...	...	...	...	...	...	...	...	...	...	...	...	...	...	...	...	...	...	...
GOMF_RNA_STEM_LOOP_BINDING	…	…	…	…	…	…	…	…	…	…	…	…	…	…	…	…	…	…	…	…	…	…	…	…	…	…	…	…	…	…	...	...	...	...	...	...	...	...	...	...	...	...	...	...	...	...	...	...	...
GOMF_S_ADENOSYLMETHIONINE_DEPENDENT_METHYLTRANSFERASE_ACTIVITY	…	…	…	…	…	157	9	0.0573	7.97e-11	2.16e-08	…	…	…	…	…	…	…	…	…	…	…	…	…	…	…	…	…	…	…	…	...	...	...	...	...	...	...	...	...	...	...	...	...	...	...	...	...	...	...
GOMF_SEQUENCE_SPECIFIC_DNA_BINDING	…	…	…	…	…	…	…	…	…	…	…	…	…	…	…	…	…	…	…	…	…	…	…	…	…	…	…	…	…	…	...	...	...	...	...	...	...	...	...	...	...	...	...	...	...	...	...	...	...
GOMF_TRANSCRIPTION_COACTIVATOR_ACTIVITY	…	…	…	…	…	266	9	0.0338	8.31e-09	1.37e-06	266	15	0.0564	5.73e-10	1.21e-07	…	…	…	…	…	…	…	…	…	…	…	…	…	…	…	...	...	...	...	...	...	...	...	...	...	...	...	...	...	...	...	...	...	...
GOMF_TRANSCRIPTION_COREGULATOR_ACTIVITY	…	…	…	…	…	495	21	0.0424	3e-21	3.57e-18	495	29	0.0586	1.41e-18	1.82e-15	…	…	…	…	…	…	…	…	…	…	…	…	…	…	…	...	...	...	...	...	...	...	...	...	...	...	...	...	...	...	...	...	...	...
GOMF_TRANSCRIPTION_COREPRESSOR_ACTIVITY	…	…	…	…	…	189	10	0.0529	1.49e-11	4.71e-09	…	…	…	…	…	…	…	…	…	…	…	…	…	…	…	…	…	…	…	…	...	...	...	...	...	...	...	...	...	...	...	...	...	...	...	...	...	...	...
GOMF_TRANSCRIPTION_FACTOR_BINDING	…	…	…	…	…	594	20	0.0337	2.66e-18	2.28e-15	594	29	0.0488	1.78e-16	1.38e-13	…	…	…	…	…	…	…	…	…	…	…	…	…	…	…	...	...	...	...	...	...	...	...	...	...	...	...	...	...	...	...	...	...	...
GOMF_TRANSCRIPTION_REGULATOR_ACTIVITY	…	…	…	…	…	1918	26	0.0136	4.02e-14	2.07e-11	1918	38	0.0198	4.11e-09	6.7e-07	…	…	…	…	…	…	…	…	…	…	…	…	…	…	…	...	...	...	...	...	...	...	...	...	...	...	...	...	...	...	...	...	...	...
GOMF_TRANSFERASE_ACTIVITY_TRANSFERRING_ONE_CARBON_GROUPS	…	…	…	…	…	227	10	0.0441	9.07e-11	2.34e-08	…	…	…	…	…	…	…	…	…	…	…	…	…	…	…	…	…	…	…	…	...	...	...	...	...	...	...	...	...	...	...	...	...	...	...	...	...	...	...
GOMF_TRANSFERASE_ACTIVITY_TRANSFERRING_PHOSPHORUS_CONTAINING_GROUPS	895	16	0.0179	4.58e-06	0.00169	…	…	…	…	…	…	…	…	…	…	…	…	…	…	…	…	…	…	…	…	…	…	…	…	…	...	...	...	...	...	...	...	...	...	...	...	...	...	...	...	...	...	...	...
GOTTWEIN_TARGETS_OF_KSHV_MIR_K12_11	…	…	…	…	…	…	…	…	…	…	…	…	…	…	…	…	…	…	…	…	…	…	…	…	…	…	…	…	…	…	...	...	...	...	...	...	...	...	...	...	...	...	...	...	...	...	...	...	...
GRYDER_PAX3FOXO1_ENHANCERS_IN_TADS	1009	14	0.0139	0.000266	0.0326	1009	12	0.0119	2.29e-06	0.00024	1009	26	0.0258	8.69e-09	2.05e-06	…	…	…	…	…	…	…	…	…	…	1009	11	0.0109	0.000149	0.043	...	...	...	...	...	...	...	...	...	...	...	...	...	...	...	1009	23	0.0228	1.4e-05
GRYDER_PAX3FOXO1_ENHANCERS_KO_DOWN	…	…	…	…	…	…	…	…	…	…	…	…	…	…	…	…	…	…	…	…	…	…	…	…	…	438	8	0.0183	3.84e-05	0.021	...	...	...	...	...	...	...	...	...	...	...	...	...	...	...	...	...	...	...
GRYDER_PAX3FOXO1_TOP_ENHANCERS	…	…	…	…	…	…	…	…	…	…	441	14	0.0317	2.48e-06	0.000203	…	…	…	…	…	…	…	…	…	…	…	…	…	…	…	...	...	...	...	...	...	...	...	...	...	...	...	...	...	...	...	...	...	...
GSE10147_IL3_VS_IL3_AND_CPG_STIM_PDC_DN	…	…	…	…	…	…	…	…	…	…	…	…	…	…	…	…	…	…	…	…	…	…	…	…	…	…	…	…	…	…	...	...	...	...	...	...	...	...	...	...	...	...	...	...	...	...	...	...	...
GSE12001_MIR223_KO_VS_WT_NEUTROPHIL_DN	…	…	…	…	…	…	…	…	…	…	…	…	…	…	…	…	…	…	…	…	…	…	…	…	…	…	…	…	…	…	...	...	...	...	...	...	...	...	...	...	...	...	...	...	...	...	...	...	...
GSE12003_MIR223_KO_VS_WT_BM_PROGENITOR_4D_CULTURE_UP	…	…	…	…	…	200	6	0.03	5.7e-06	0.000875	200	11	0.055	1.51e-07	3.74e-05	…	…	…	…	…	…	…	…	…	…	…	…	…	…	…	...	...	...	...	...	...	...	...	...	...	...	...	...	...	...	...	...	...	...
GSE14000_TRANSLATED_RNA_VS_MRNA_16H_LPS_DC_DN	196	6	0.0306	0.000313	0.0133	…	…	…	…	…	…	…	…	…	…	196	6	0.0306	9.53e-05	0.0198	…	…	…	…	…	…	…	…	…	…	...	...	...	...	...	...	...	...	...	...	...	...	...	...	...	...	...	...	...
GSE14000_TRANSLATED_RNA_VS_MRNA_4H_LPS_DC_UP	…	…	…	…	…	…	…	…	…	…	…	…	…	…	…	…	…	…	…	…	…	…	…	…	…	…	…	…	…	…	...	...	...	...	...	...	...	...	...	...	...	...	...	...	...	...	...	...	...
GSE14000_TRANSLATED_RNA_VS_MRNA_DC_DN	…	…	…	…	…	…	…	…	…	…	…	…	…	…	…	195	6	0.0308	9.27e-05	0.0198	…	…	…	…	…	…	…	…	…	…	...	...	...	...	...	...	...	...	...	...	...	...	...	...	...	...	...	...	...
GSE17721_0.5H_VS_4H_CPG_BMDC_UP	…	…	…	…	…	…	…	…	…	…	…	…	…	…	…	…	…	…	…	…	…	…	…	…	…	…	…	…	…	…	...	...	...	...	...	...	...	...	...	...	...	...	...	...	...	...	...	...	...
GSE17721_CPG_VS_GARDIQUIMOD_0.5H_BMDC_DN	…	…	…	…	…	…	…	…	…	…	…	…	…	…	…	…	…	…	…	…	…	…	…	…	…	…	…	…	…	…	...	...	...	...	...	...	...	...	...	...	...	...	...	...	...	...	...	...	...
GSE17721_CPG_VS_GARDIQUIMOD_16H_BMDC_UP	…	…	…	…	…	…	…	…	…	…	…	…	…	…	…	…	…	…	…	…	…	…	…	…	…	…	…	…	…	…	...	...	...	...	...	...	...	...	...	...	...	...	...	...	...	...	...	...	...
GSE17721_CPG_VS_GARDIQUIMOD_4H_BMDC_DN	200	8	0.04	4.55e-06	0.00132	…	…	…	…	…	200	9	0.045	1.06e-05	0.00058	…	…	…	…	…	…	…	…	…	…	…	…	…	…	…	...	...	...	...	...	...	...	...	...	...	...	...	...	...	...	...	...	...	...
GSE17721_CTRL_VS_CPG_0.5H_BMDC_UP	…	…	…	…	…	199	6	0.0302	5.54e-06	0.000875	…	…	…	…	…	…	…	…	…	…	…	…	…	…	…	…	…	…	…	…	...	...	...	...	...	...	...	...	...	...	...	...	...	...	...	...	...	...	...
GSE17721_CTRL_VS_CPG_24H_BMDC_UP	…	…	…	…	…	…	…	…	…	…	…	…	…	…	…	…	…	…	…	…	…	…	…	…	…	…	…	…	…	…	...	...	...	...	...	...	...	...	...	...	...	...	...	...	...	...	...	...	...
GSE17721_CTRL_VS_CPG_2H_BMDC_DN	…	…	…	…	…	…	…	…	…	…	…	…	…	…	…	…	…	…	…	…	…	…	…	…	…	…	…	…	…	…	...	...	...	...	...	...	...	...	...	...	...	...	...	...	...	...	...	...	...
GSE17721_CTRL_VS_CPG_4H_BMDC_DN	…	…	…	…	…	…	…	…	…	…	…	…	…	…	…	…	…	…	…	…	…	…	…	…	…	…	…	…	…	…	...	...	...	...	...	...	...	...	...	...	...	...	...	...	...	...	...	...	...
GSE17721_CTRL_VS_CPG_4H_BMDC_UP	…	…	…	…	…	…	…	…	…	…	…	…	…	…	…	…	…	…	…	…	…	…	…	…	…	…	…	…	…	…	...	...	...	...	...	...	...	...	...	...	...	...	...	...	...	...	...	...	...
GSE17721_CTRL_VS_CPG_8H_BMDC_DN	…	…	…	…	…	…	…	…	…	…	…	…	…	…	…	…	…	…	…	…	…	…	…	…	…	…	…	…	…	…	...	...	...	...	...	...	...	...	...	...	...	...	...	...	...	...	...	...	...
GSE17721_LPS_VS_CPG_16H_BMDC_DN	200	7	0.035	4.27e-05	0.00437	…	…	…	…	…	…	…	…	…	…	…	…	…	…	…	…	…	…	…	…	…	…	…	…	…	...	...	...	...	...	...	...	...	...	...	...	...	...	...	...	...	...	...	...
GSE17721_LPS_VS_CPG_4H_BMDC_UP	200	6	0.03	0.000348	0.0133	…	…	…	…	…	…	…	…	…	…	…	…	…	…	…	…	…	…	…	…	…	…	…	…	…	...	...	...	...	...	...	...	...	...	...	...	...	...	...	...	...	...	...	...
GSE17721_LPS_VS_CPG_6H_BMDC_UP	200	6	0.03	0.000348	0.0133	…	…	…	…	…	…	…	…	…	…	…	…	…	…	…	…	…	…	…	…	…	…	…	…	…	...	...	...	...	...	...	...	...	...	...	...	...	...	...	...	...	...	...	...
GSE17721_LPS_VS_CPG_8H_BMDC_UP	…	…	…	…	…	…	…	…	…	…	…	…	…	…	…	…	…	…	…	…	…	…	…	…	…	…	…	…	…	…	...	...	...	...	...	...	...	...	...	...	...	...	...	...	...	...	...	...	...
GSE17721_PAM3CSK4_VS_CPG_1H_BMDC_UP	…	…	…	…	…	…	…	…	…	…	…	…	…	…	…	…	…	…	…	…	…	…	…	…	…	…	…	…	…	…	...	...	...	...	...	...	...	...	...	...	...	...	...	...	...	...	...	...	...
GSE17721_PAM3CSK4_VS_CPG_4H_BMDC_DN	…	…	…	…	…	…	…	…	…	…	…	…	…	…	…	…	…	…	…	…	…	…	…	…	…	…	…	…	…	…	...	...	...	...	...	...	...	...	...	...	...	...	...	...	...	...	...	...	...
GSE17721_PAM3CSK4_VS_CPG_8H_BMDC_DN	…	…	…	…	…	…	…	…	…	…	…	…	…	…	…	…	…	…	…	…	…	…	…	…	…	…	…	…	…	…	...	...	...	...	...	...	...	...	...	...	...	...	...	...	...	...	...	...	...
GSE17721_POLYIC_VS_CPG_16H_BMDC_UP	…	…	…	…	…	…	…	…	…	…	200	9	0.045	1.06e-05	0.00058	…	…	…	…	…	…	…	…	…	…	…	…	…	…	…	...	...	...	...	...	...	...	...	...	...	...	...	...	...	...	...	...	...	...
GSE17721_POLYIC_VS_CPG_24H_BMDC_DN	…	…	…	…	…	…	…	…	…	…	…	…	…	…	…	…	…	…	…	…	…	…	…	…	…	…	…	…	…	…	...	...	...	...	...	...	...	...	...	...	...	...	...	...	...	...	...	...	...
GSE17721_POLYIC_VS_CPG_8H_BMDC_UP	…	…	…	…	…	…	…	…	…	…	…	…	…	…	…	…	…	…	…	…	…	…	…	…	…	…	…	…	…	…	...	...	...	...	...	...	...	...	...	...	...	...	...	...	...	...	...	...	...
GSE18203_CTRL_VS_INTRATUMORAL_CPG_INJ_MC38_TUMOR_UP	…	…	…	…	…	…	…	…	…	…	…	…	…	…	…	…	…	…	…	…	…	…	…	…	…	…	…	…	…	…	...	...	...	...	...	...	...	...	...	...	...	...	...	...	...	...	...	...	...
GSE21063_CTRL_VS_ANTI_IGM_STIM_BCELL_NFATC1_KO_16H_DN	…	…	…	…	…	…	…	…	…	…	…	…	…	…	…	…	…	…	…	…	…	…	…	…	…	…	…	…	…	…	...	...	...	...	...	...	...	...	...	...	...	...	...	...	...	...	...	...	...
GSE26343_WT_VS_NFAT5_KO_MACROPHAGE_UP	…	…	…	…	…	…	…	…	…	…	…	…	…	…	…	…	…	…	…	…	…	…	…	…	…	…	…	…	…	…	...	...	...	...	...	...	...	...	...	...	...	...	...	...	...	...	...	...	...
GSE26488_CTRL_VS_PEPTIDE_INJECTION_HDAC7_DELTAP_TG_OT2_THYMOCYTE_UP	…	…	…	…	…	…	…	…	…	…	…	…	…	…	…	…	…	…	…	…	…	…	…	…	…	…	…	…	…	…	...	...	...	...	...	...	...	...	...	...	...	...	...	...	...	...	...	...	...
GSE27896_HDAC6_KO_VS_WT_TREG_UP	…	…	…	…	…	…	…	…	…	…	…	…	…	…	…	…	…	…	…	…	…	…	…	…	…	…	…	…	…	…	...	...	...	...	...	...	...	...	...	...	...	...	...	...	...	...	...	...	...
GSE28783_ANTI_MIR33_VS_CTRL_ATHEROSCLEROSIS_MACROPHAGE_UP	…	…	…	…	…	…	…	…	…	…	…	…	…	…	…	…	…	…	…	…	…	…	…	…	…	…	…	…	…	…	...	...	...	...	...	...	...	...	...	...	...	...	...	...	...	...	...	...	...
GSE32533_WT_VS_MIR17_KO_ACT_CD4_TCELL_DN	…	…	…	…	…	…	…	…	…	…	…	…	…	…	…	…	…	…	…	…	…	…	…	…	…	…	…	…	…	…	...	...	...	...	...	...	...	...	...	...	...	...	...	...	...	...	...	...	...
GSE32533_WT_VS_MIR17_KO_ACT_CD4_TCELL_UP	…	…	…	…	…	…	…	…	…	…	…	…	…	…	…	…	…	…	…	…	…	…	…	…	…	…	…	…	…	…	...	...	...	...	...	...	...	...	...	...	...	...	...	...	...	...	...	...	...
GSE33162_HDAC3_KO_VS_HDAC3_KO_4H_LPS_STIM_MACROPHAGE_UP	…	…	…	…	…	…	…	…	…	…	…	…	…	…	…	…	…	…	…	…	…	…	…	…	…	…	…	…	…	…	...	...	...	...	...	...	...	...	...	...	...	...	...	...	...	...	...	...	...
GSE33162_UNTREATED_VS_4H_LPS_STIM_HDAC3_HET_MACROPHAGE_DN	…	…	…	…	…	…	…	…	…	…	…	…	…	…	…	…	…	…	…	…	…	…	…	…	…	…	…	…	…	…	...	...	...	...	...	...	...	...	...	...	...	...	...	...	...	...	...	...	...
GSE33162_UNTREATED_VS_4H_LPS_STIM_HDAC3_HET_MACROPHAGE_UP	198	6	0.0303	0.00033	0.0133	…	…	…	…	…	…	…	…	…	…	…	…	…	…	…	…	…	…	…	…	…	…	…	…	…	...	...	...	...	...	...	...	...	...	...	...	...	...	...	...	...	...	...	...
GSE37533_PPARG1_FOXP3_VS_FOXP3_TRANSDUCED_CD4_TCELL_PIOGLITAZONE_TREATED_DN	199	7	0.0352	4.14e-05	0.00437	199	5	0.0251	8.26e-05	0.00432	199	12	0.0603	1.47e-08	1.02e-05	…	…	…	…	…	…	…	…	…	…	…	…	…	…	…	...	...	...	...	...	...	...	...	...	...	...	...	...	...	...	...	...	...	...
GSE37533_UNTREATED_VS_PIOGLIZATONE_TREATED_CD4_TCELL_PPARG1_AND_FOXP3_TRASDUCED_DN	…	…	…	…	…	…	…	…	…	…	…	…	…	…	…	…	…	…	…	…	…	…	…	…	…	…	…	…	…	…	...	...	...	...	...	...	...	...	...	...	...	...	...	...	...	...	...	...	...
GSE37534_UNTREATED_VS_GW1929_TREATED_CD4_TCELL_PPARG1_AND_FOXP3_TRASDUCED_DN	…	…	…	…	…	199	5	0.0251	8.26e-05	0.00432	…	…	…	…	…	…	…	…	…	…	…	…	…	…	…	…	…	…	…	…	...	...	...	...	...	...	...	...	...	...	...	...	...	...	...	...	...	...	...
GSE37605_TREG_VS_TCONV_NOD_FOXP3_FUSION_GFP_DN	170	6	0.0353	0.000145	0.0133	…	…	…	…	…	…	…	…	…	…	…	…	…	…	…	…	…	…	…	…	…	…	…	…	…	...	...	...	...	...	...	...	...	...	...	...	...	...	...	...	...	...	...	...
GSE40274_CTRL_VS_FOXP3_AND_PBX1_TRANSDUCED_ACTIVATED_CD4_TCELL_UP	…	…	…	…	…	…	…	…	…	…	…	…	…	…	…	…	…	…	…	…	…	…	…	…	…	…	…	…	…	…	...	...	...	...	...	...	...	...	...	...	...	...	...	...	...	...	...	...	...
GSE40274_FOXP3_VS_FOXP3_AND_LEF1_TRANSDUCED_ACTIVATED_CD4_TCELL_DN	…	…	…	…	…	…	…	…	…	…	…	…	…	…	…	…	…	…	…	…	…	…	…	…	…	…	…	…	…	…	...	...	...	...	...	...	...	...	...	...	...	...	...	...	...	...	...	...	...
GSE40274_GATA1_VS_FOXP3_AND_GATA1_TRANSDUCED_ACTIVATED_CD4_TCELL_UP	…	…	…	…	…	…	…	…	…	…	…	…	…	…	…	…	…	…	…	…	…	…	…	…	…	…	…	…	…	…	...	...	...	...	...	...	...	...	...	...	...	...	...	...	...	...	...	...	...
GSE40274_SATB1_VS_FOXP3_AND_SATB1_TRANSDUCED_ACTIVATED_CD4_TCELL_DN	…	…	…	…	…	…	…	…	…	…	…	…	…	…	…	…	…	…	…	…	…	…	…	…	…	…	…	…	…	…	...	...	...	...	...	...	...	...	...	...	...	...	...	...	...	...	...	...	...
GSE40274_XBP1_VS_FOXP3_AND_XBP1_TRANSDUCED_ACTIVATED_CD4_TCELL_DN	…	…	…	…	…	198	7	0.0354	3.04e-07	0.000154	198	10	0.0505	1.21e-06	0.000131	…	…	…	…	…	…	…	…	…	…	…	…	…	…	…	...	...	...	...	...	...	...	...	...	...	...	...	...	...	...	...	...	...	...
GSE44649_WT_VS_MIR155_KO_ACTIVATED_CD8_TCELL_UP	…	…	…	…	…	…	…	…	…	…	…	…	…	…	…	…	…	…	…	…	…	…	…	…	…	…	…	…	…	…	...	...	...	...	...	...	...	...	...	...	...	...	...	...	...	...	...	...	...
GSE6674_CPG_VS_PL2_3_STIM_BCELL_DN	…	…	…	…	…	…	…	…	…	…	…	…	…	…	…	…	…	…	…	…	…	…	…	…	…	…	…	…	…	…	...	...	...	...	...	...	...	...	...	...	...	...	...	...	...	200	9	0.045	4.77e-05
GSE6674_UNSTIM_VS_ANTI_IGM_AND_CPG_STIM_BCELL_UP	…	…	…	…	…	…	…	…	…	…	…	…	…	…	…	…	…	…	…	…	…	…	…	…	…	…	…	…	…	…	...	...	...	...	...	...	...	...	...	...	...	...	...	...	...	...	...	...	...
GSE6681_DELETED_FOXP3_VS_WT_TREG_DN	…	…	…	…	…	…	…	…	…	…	…	…	…	…	…	…	…	…	…	…	…	…	…	…	…	…	…	…	…	…	...	...	...	...	...	...	...	...	...	...	...	...	...	...	...	...	...	...	...
GSE7460_CTRL_VS_TGFB_TREATED_ACT_FOXP3_MUT_TCONV_DN	…	…	…	…	…	…	…	…	…	…	…	…	…	…	…	…	…	…	…	…	…	…	…	…	…	…	…	…	…	…	...	...	...	...	...	...	...	...	...	...	...	...	...	...	...	...	...	...	...
GSE7460_CTRL_VS_TGFB_TREATED_ACT_FOXP3_MUT_TCONV_UP	…	…	…	…	…	…	…	…	…	…	…	…	…	…	…	…	…	…	…	…	…	…	…	…	…	…	…	…	…	…	...	...	...	...	...	...	...	...	...	...	...	...	...	...	...	...	...	...	...
GSE7460_FOXP3_MUT_VS_WT_ACT_TCONV_DN	…	…	…	…	…	…	…	…	…	…	…	…	…	…	…	…	…	…	…	…	…	…	…	…	…	…	…	…	…	…	...	...	...	...	...	...	...	...	...	...	...	...	...	...	...	...	...	...	...
GSE7460_FOXP3_MUT_VS_WT_ACT_TCONV_UP	…	…	…	…	…	…	…	…	…	…	…	…	…	…	…	…	…	…	…	…	…	…	…	…	…	…	…	…	…	…	...	...	...	...	...	...	...	...	...	...	...	...	...	...	...	...	...	...	...
GSE7460_WT_VS_FOXP3_HET_ACT_TCONV_DN	…	…	…	…	…	…	…	…	…	…	…	…	…	…	…	…	…	…	…	…	…	…	…	…	…	…	…	…	…	…	...	...	...	...	...	...	...	...	...	...	...	...	...	...	...	...	...	...	...
GSE7460_WT_VS_FOXP3_HET_ACT_TCONV_UP	…	…	…	…	…	…	…	…	…	…	…	…	…	…	…	…	…	…	…	…	…	…	…	…	…	…	…	…	…	…	...	...	...	...	...	...	...	...	...	...	...	...	...	...	...	...	...	...	...
GSE7831_1H_VS_4H_CPG_STIM_PDC_DN	…	…	…	…	…	…	…	…	…	…	…	…	…	…	…	…	…	…	…	…	…	…	…	…	…	…	…	…	…	…	...	...	...	...	...	...	...	...	...	...	...	...	...	...	...	...	...	...	...
GSE7831_CPG_VS_INFLUENZA_STIM_PDC_4H_UP	…	…	…	…	…	…	…	…	…	…	…	…	…	…	…	…	…	…	…	…	…	…	…	…	…	…	…	…	…	…	...	...	...	...	...	...	...	...	...	...	...	...	...	...	...	...	...	...	...
GSE7831_UNSTIM_VS_CPG_STIM_PDC_4H_DN	…	…	…	…	…	…	…	…	…	…	…	…	…	…	…	…	…	…	…	…	…	…	…	…	…	…	…	…	…	…	...	...	...	...	...	...	...	...	...	...	...	...	...	...	...	...	...	...	...
GSE7831_UNSTIM_VS_CPG_STIM_PDC_4H_UP	…	…	…	…	…	…	…	…	…	…	…	…	…	…	…	…	…	…	…	…	…	…	…	…	…	…	…	…	…	…	...	...	...	...	...	...	...	...	...	...	...	...	...	...	...	...	...	...	...
GUILLAUMOND_KLF10_TARGETS_DN	30	3	0.1	0.000357	0.035	…	…	…	…	…	…	…	…	…	…	…	…	…	…	…	…	…	…	…	…	…	…	…	…	…	...	...	...	...	...	...	...	...	...	...	...	...	...	...	...	...	...	...	...
HALLMARK_DNA_REPAIR	…	…	…	…	…	150	5	0.0333	2.15e-05	0.000358	150	6	0.04	0.000599	0.00599	…	…	…	…	…	…	…	…	…	…	…	…	…	…	…	...	...	...	...	...	...	...	...	...	...	...	...	...	...	...	...	...	...	...
HALLMARK_E2F_TARGETS	…	…	…	…	…	…	…	…	…	…	…	…	…	…	…	…	…	…	…	…	…	…	…	…	…	…	…	…	…	…	...	...	...	...	...	...	...	...	...	...	...	...	...	...	...	...	...	...	...
HALLMARK_MYC_TARGETS_V1	…	…	…	…	…	200	14	0.07	1.91e-17	9.56e-16	200	17	0.085	5.44e-14	2.72e-12	…	…	…	…	…	…	…	…	…	…	…	…	…	…	…	...	...	...	...	...	...	...	...	...	...	...	...	...	...	...	...	...	...	...
HATADA_METHYLATED_IN_LUNG_CANCER_UP	…	…	…	…	…	…	…	…	…	…	…	…	…	…	…	…	…	…	…	…	…	…	…	…	…	…	…	…	…	…	...	...	...	...	...	...	...	...	...	...	...	...	...	...	...	...	...	...	...
HELLER_HDAC_TARGETS_DN	…	…	…	…	…	…	…	…	…	…	…	…	…	…	…	…	…	…	…	…	…	…	…	…	…	…	…	…	…	…	...	...	...	...	...	...	...	...	...	...	...	...	...	...	...	...	...	...	...
HELLER_HDAC_TARGETS_SILENCED_BY_METHYLATION_UP	…	…	…	…	…	…	…	…	…	…	…	…	…	…	…	…	…	…	…	…	…	…	…	…	…	…	…	…	…	…	...	...	...	...	...	...	...	...	...	...	...	...	...	...	...	...	...	...	...
HELLER_HDAC_TARGETS_UP	…	…	…	…	…	…	…	…	…	…	…	…	…	…	…	…	…	…	…	…	…	…	…	…	…	…	…	…	…	…	...	...	...	...	...	...	...	...	...	...	...	...	...	...	...	...	...	...	...
IKEDA_MIR133_TARGETS_UP	…	…	…	…	…	…	…	…	…	…	…	…	…	…	…	…	…	…	…	…	…	…	…	…	…	…	…	…	…	…	...	...	...	...	...	...	...	...	...	...	...	...	...	...	...	...	...	...	...
IKEDA_MIR30_TARGETS_UP	…	…	…	…	…	…	…	…	…	…	…	…	…	…	…	…	…	…	…	…	…	…	…	…	…	…	…	…	…	…	...	...	...	...	...	...	...	...	...	...	...	...	...	...	...	...	...	...	...
KOINUMA_TARGETS_OF_SMAD2_OR_SMAD3	845	12	0.0142	0.000597	0.0455	…	…	…	…	…	845	20	0.0237	1.77e-06	0.000155	…	…	…	…	…	…	…	…	…	…	…	…	…	…	…	...	...	...	...	...	845	12	0.0142	3.19e-07	0.00203	...	...	...	...	...	...	...	...	...
LEE_METASTASIS_AND_RNA_PROCESSING_UP	…	…	…	…	…	…	…	…	…	…	…	…	…	…	…	…	…	…	…	…	…	…	…	…	…	…	…	…	…	…	...	...	...	...	...	...	...	...	...	...	...	...	...	...	...	...	...	...	...
LIN_NPAS4_TARGETS_UP	170	6	0.0353	0.000145	0.0249	…	…	…	…	…	…	…	…	…	…	…	…	…	…	…	…	…	…	…	…	…	…	…	…	…	...	...	...	...	...	...	...	...	...	...	...	...	...	...	...	...	...	...	...
LIU_SOX4_TARGETS_DN	…	…	…	…	…	…	…	…	…	…	…	…	…	…	…	…	…	…	…	…	…	…	…	…	…	…	…	…	…	…	...	...	...	...	...	...	...	...	...	...	...	...	...	...	...	310	11	0.0355	6.21e-05
LOPEZ_MBD_TARGETS	954	14	0.0147	0.000151	0.0249	954	12	0.0126	1.29e-06	0.000149	954	26	0.0273	2.77e-09	7.66e-07	…	…	…	…	…	…	…	…	…	…	…	…	…	…	…	...	...	...	...	...	...	...	...	...	...	...	...	...	...	...	...	...	...	...
MARIADASON_REGULATED_BY_HISTONE_ACETYLATION_DN	…	…	…	…	…	…	…	…	…	…	…	…	…	…	…	…	…	…	…	…	…	…	…	…	…	…	…	…	…	…	...	...	...	...	...	...	...	...	...	...	...	...	...	...	...	...	...	...	...
MARSON_BOUND_BY_E2F4_UNSTIMULATED	…	…	…	…	…	…	…	…	…	…	…	…	…	…	…	…	…	…	…	…	…	…	…	…	…	…	…	…	…	…	...	...	...	...	...	...	...	...	...	...	...	...	...	...	...	...	...	...	...
MARSON_BOUND_BY_FOXP3_STIMULATED	1005	14	0.0139	0.000256	0.0326	…	…	…	…	…	1005	21	0.0209	6.7e-06	0.00049	…	…	…	…	…	…	…	…	…	…	…	…	…	…	…	...	...	...	...	...	...	...	...	...	...	...	...	...	...	...	...	...	...	...
MARSON_BOUND_BY_FOXP3_UNSTIMULATED	1214	23	0.0189	1.15e-08	3.67e-05	…	…	…	…	…	1214	33	0.0272	1.86e-11	6.96e-09	…	…	…	…	…	…	…	…	…	…	…	…	…	…	…	...	...	...	...	...	...	...	...	...	...	...	...	...	...	...	...	...	...	...
MEISSNER_BRAIN_HCP_WITH_H3K4ME2_AND_H3K27ME3	…	…	…	…	…	…	…	…	…	…	…	…	…	…	…	…	…	…	…	…	…	…	…	…	…	…	…	…	…	…	...	...	...	...	...	...	...	...	...	...	...	...	...	...	...	...	...	...	...
MEISSNER_NPC_HCP_WITH_H3K4ME2	…	…	…	…	…	…	…	…	…	…	…	…	…	…	…	…	…	…	…	…	…	…	…	…	…	…	…	…	…	…	...	...	...	...	...	...	...	...	...	...	...	...	...	...	...	...	...	...	...
MEISSNER_NPC_HCP_WITH_H3K4ME3_AND_H3K27ME3	…	…	…	…	…	…	…	…	…	…	…	…	…	…	…	…	…	…	…	…	…	…	…	…	…	…	…	…	…	…	...	...	...	...	...	...	...	...	...	...	...	...	...	...	...	...	...	...	...
MIKKELSEN_IPS_WITH_HCP_H3K27ME3	…	…	…	…	…	…	…	…	…	…	…	…	…	…	…	…	…	…	…	…	…	…	…	…	…	…	…	…	…	…	...	...	...	...	...	...	...	...	...	...	...	...	...	...	...	...	...	...	...
NOUZOVA_TRETINOIN_AND_H4_ACETYLATION	…	…	…	…	…	…	…	…	…	…	…	…	…	…	…	…	…	…	…	…	…	…	…	…	…	…	…	…	…	…	...	...	...	...	...	...	...	...	...	...	...	...	...	...	...	...	...	...	...
NUYTTEN_EZH2_TARGETS_DN	…	…	…	…	…	…	…	…	…	…	…	…	…	…	…	…	…	…	…	…	…	…	…	…	…	…	…	…	…	…	...	...	...	...	...	...	...	...	...	...	...	...	...	...	...	...	...	...	...
NUYTTEN_EZH2_TARGETS_UP	…	…	…	…	…	…	…	…	…	…	…	…	…	…	…	…	…	…	…	…	…	…	…	…	…	…	…	…	…	…	...	...	...	...	...	...	...	...	...	...	...	...	...	...	...	...	...	...	...
PID_HDAC_CLASSI_PATHWAY	…	…	…	…	…	…	…	…	…	…	…	…	…	…	…	…	…	…	…	…	…	…	…	…	…	…	…	…	…	…	...	...	...	...	...	...	...	...	...	...	...	...	...	...	...	...	...	...	...
PID_MYC_ACTIV_PATHWAY	…	…	…	…	…	79	5	0.0633	9.26e-07	0.000111	…	…	…	…	…	…	…	…	…	…	…	…	…	…	…	…	…	…	…	…	...	...	...	...	...	...	...	...	...	...	...	...	...	...	...	...	...	...	...
PID_MYC_PATHWAY	…	…	…	…	…	25	4	0.16	2.71e-07	4.01e-05	…	…	…	…	…	…	…	…	…	…	…	…	…	…	…	…	…	…	…	…	...	...	...	...	...	...	...	...	...	...	...	...	...	...	...	...	...	...	...
RAO_BOUND_BY_SALL4	229	7	0.0306	9.99e-05	0.0205	…	…	…	…	…	229	11	0.048	5.82e-07	5.79e-05	…	…	…	…	…	…	…	…	…	…	…	…	…	…	…	...	...	...	...	...	...	...	...	...	...	...	...	...	...	...	...	...	...	...
REACTOME_ACTIVATION_OF_THE_MRNA_UPON_BINDING_OF_THE_CAP_BINDING_COMPLEX_AND_EIFS_AND_SUBSEQUENT_BINDING_TO_43S	…	…	…	…	…	…	…	…	…	…	…	…	…	…	…	60	4	0.0667	7.49e-05	0.0101	…	…	…	…	…	…	…	…	…	…	...	...	...	...	...	...	...	...	...	...	...	...	...	...	...	...	...	...	...
REACTOME_AUF1_HNRNP_D0_BINDS_AND_DESTABILIZES_MRNA	…	…	…	…	…	…	…	…	…	…	…	…	…	…	…	55	4	0.0727	5.32e-05	0.00787	…	…	…	…	…	…	…	…	…	…	...	...	...	...	...	...	...	...	...	...	...	...	...	...	...	...	...	...	...
REACTOME_B_WICH_COMPLEX_POSITIVELY_REGULATES_RRNA_EXPRESSION	…	…	…	…	…	89	4	0.0449	4.69e-05	0.00313	…	…	…	…	…	…	…	…	…	…	…	…	…	…	…	…	…	…	…	…	...	...	...	...	...	...	...	...	...	...	...	...	...	...	...	...	...	...	...
REACTOME_BUTYRATE_RESPONSE_FACTOR_1_BRF1_BINDS_AND_DESTABILIZES_MRNA	…	…	…	…	…	…	…	…	…	…	…	…	…	…	…	…	…	…	…	…	…	…	…	…	…	…	…	…	…	…	...	...	...	...	...	...	...	...	...	...	...	...	...	...	...	...	...	...	...
REACTOME_CHROMATIN_MODIFYING_ENZYMES	…	…	…	…	…	272	19	0.0699	2.26e-23	1.44e-19	272	21	0.0772	3.84e-16	4.89e-13	…	…	…	…	…	…	…	…	…	…	…	…	…	…	…	...	...	...	...	...	...	...	...	...	...	...	...	...	...	...	...	...	...	...
REACTOME_DEUBIQUITINATION	…	…	…	…	…	297	8	0.0269	3.33e-07	4.7e-05	…	…	…	…	…	…	…	…	…	…	…	…	…	…	…	…	…	…	…	…	...	...	...	...	...	...	...	...	...	...	...	...	...	...	...	...	...	...	...
REACTOME_DNA_DOUBLE_STRAND_BREAK_RESPONSE	…	…	…	…	…	78	4	0.0513	2.79e-05	0.00195	…	…	…	…	…	…	…	…	…	…	…	…	…	…	…	…	…	…	…	…	...	...	...	...	...	...	...	...	...	...	...	...	...	...	...	...	...	...	...
REACTOME_DNA_REPAIR	…	…	…	…	…	330	10	0.0303	3.39e-09	9.8e-07	330	14	0.0424	7.8e-08	1.1e-05	…	…	…	…	…	…	…	…	…	…	…	…	…	…	…	...	...	...	...	...	...	...	...	...	...	...	...	...	...	...	...	...	...	...
REACTOME_EPIGENETIC_REGULATION_OF_GENE_EXPRESSION	…	…	…	…	…	146	8	0.0548	1.34e-09	4.07e-07	146	9	0.0616	7.98e-07	7.7e-05	…	…	…	…	…	…	…	…	…	…	…	…	…	…	…	...	...	...	...	...	...	...	...	...	...	...	...	...	...	...	...	...	...	...
REACTOME_GLOBAL_GENOME_NUCLEOTIDE_EXCISION_REPAIR_GG_NER	…	…	…	…	…	84	5	0.0595	1.26e-06	0.000148	…	…	…	…	…	…	…	…	…	…	…	…	…	…	…	…	…	…	…	…	...	...	...	...	...	...	...	...	...	...	...	...	...	...	...	...	...	...	...
REACTOME_HATS_ACETYLATE_HISTONES	…	…	…	…	…	140	9	0.0643	2.84e-11	1.39e-08	140	9	0.0643	5.61e-07	5.67e-05	…	…	…	…	…	…	…	…	…	…	…	…	…	…	…	...	...	...	...	...	...	...	...	...	...	...	...	...	...	...	...	...	...	...
REACTOME_METABOLISM_OF_RNA	672	14	0.0208	3.3e-06	0.00191	672	18	0.0268	8.04e-15	7.31e-12	672	32	0.0476	9.15e-18	1.94e-14	672	16	0.0238	4.85e-09	2.06e-06	…	…	…	…	…	…	…	…	…	…	...	...	...	...	...	...	...	...	...	...	...	...	...	...	...	...	...	...	...
REACTOME_MRNA_SPLICING	…	…	…	…	…	188	7	0.0372	2.14e-07	3.32e-05	188	11	0.0585	8.05e-08	1.11e-05	…	…	…	…	…	…	…	…	…	…	…	…	…	…	…	...	...	...	...	...	...	...	...	...	...	...	...	...	...	...	...	...	...	...
REACTOME_NONSENSE_MEDIATED_DECAY_NMD	…	…	…	…	…	…	…	…	…	…	…	…	…	…	…	116	10	0.0862	2.09e-11	4.43e-08	…	…	…	…	…	…	…	…	…	…	...	...	...	...	...	...	...	...	...	...	...	...	...	...	...	...	...	...	...
REACTOME_NUCLEOTIDE_EXCISION_REPAIR	…	…	…	…	…	110	6	0.0545	1.74e-07	2.83e-05	110	7	0.0636	1.11e-05	0.000751	…	…	…	…	…	…	…	…	…	…	…	…	…	…	…	...	...	...	...	...	...	...	...	...	...	...	...	...	...	...	...	...	...	...
REACTOME_POSITIVE_EPIGENETIC_REGULATION_OF_RRNA_EXPRESSION	…	…	…	…	…	104	6	0.0577	1.24e-07	2.2e-05	104	7	0.0673	7.66e-06	0.000542	…	…	…	…	…	…	…	…	…	…	…	…	…	…	…	...	...	...	...	...	...	...	...	...	...	...	...	...	...	...	...	...	...	...
REACTOME_PROCESSING_OF_CAPPED_INTRON_CONTAINING_PRE_MRNA	242	7	0.0289	0.000141	0.0249	242	8	0.0331	6.98e-08	1.31e-05	242	15	0.062	1.54e-10	5.16e-08	…	…	…	…	…	…	…	…	…	…	…	…	…	…	…	...	...	...	...	...	...	...	...	...	...	...	...	...	...	...	...	...	...	...
REACTOME_REGULATION_OF_MRNA_STABILITY_BY_PROTEINS_THAT_BIND_AU_RICH_ELEMENTS	…	…	…	…	…	…	…	…	…	…	…	…	…	…	…	87	4	0.046	0.000317	0.032	…	…	…	…	…	…	…	…	…	…	...	...	...	...	...	...	...	...	...	...	...	...	...	...	...	...	...	...	...
REACTOME_REGULATION_OF_PTEN_GENE_TRANSCRIPTION	…	…	…	…	…	61	4	0.0656	1.05e-05	0.000904	…	…	…	…	…	…	…	…	…	…	…	…	…	…	…	…	…	…	…	…	...	...	...	...	...	...	...	...	...	...	...	...	...	...	...	...	...	...	...
REACTOME_RNA_POLYMERASE_II_TRANSCRIPTION	…	…	…	…	…	1375	17	0.0124	7.78e-09	2.06e-06	1375	28	0.0204	3.09e-07	3.39e-05	…	…	…	…	…	…	…	…	…	…	…	…	…	…	…	...	...	...	...	...	...	...	...	...	...	...	...	...	...	...	...	...	...	...
REACTOME_RNA_POLYMERASE_III_TRANSCRIPTION_INITIATION_FROM_TYPE_1_PROMOTER	28	3	0.1071	0.00029	0.033	…	…	…	…	…	…	…	…	…	…	…	…	…	…	…	…	…	…	…	…	…	…	…	…	…	...	...	...	...	...	...	...	...	...	...	...	...	...	...	...	...	...	...	...
REACTOME_RRNA_MODIFICATION_IN_THE_NUCLEUS_AND_CYTOSOL	…	…	…	…	…	…	…	…	…	…	…	…	…	…	…	…	…	…	…	…	…	…	…	…	…	…	…	…	…	…	...	...	...	...	...	...	...	...	...	...	...	...	...	...	...	...	...	...	...
REACTOME_RRNA_PROCESSING	…	…	…	…	…	…	…	…	…	…	…	…	…	…	…	205	9	0.0439	8.18e-08	2.37e-05	…	…	…	…	…	…	…	…	…	…	...	...	...	...	...	...	...	...	...	...	...	...	...	...	...	...	...	...	...
REACTOME_RUNX1_INTERACTS_WITH_CO_FACTORS_WHOSE_PRECISE_EFFECT_ON_RUNX1_TARGETS_IS_NOT_KNOWN	…	…	…	…	…	37	5	0.1351	1.93e-08	4.54e-06	37	5	0.1351	5.17e-06	0.000392	…	…	…	…	…	…	…	…	…	…	…	…	…	…	…	...	...	...	...	...	...	...	...	...	...	...	...	...	...	...	...	...	...	...
REACTOME_SNRNP_ASSEMBLY	54	4	0.0741	0.000115	0.023	…	…	…	…	…	…	…	…	…	…	…	…	…	…	…	…	…	…	…	…	…	…	…	…	…	...	...	...	...	...	...	...	...	...	...	...	...	...	...	...	...	...	...	...
REACTOME_SUMOYLATION	187	7	0.0374	2.78e-05	0.00886	187	11	0.0588	4.25e-13	2.7e-10	187	18	0.0963	1.09e-15	1.15e-12	…	…	…	…	…	…	…	…	…	…	…	…	…	…	…	...	...	...	...	...	...	...	...	...	...	...	...	...	...	...	...	...	...	...
REACTOME_SUMOYLATION_OF_CHROMATIN_ORGANIZATION_PROTEINS	71	4	0.0563	0.000334	0.0339	71	4	0.0563	1.92e-05	0.00146	71	8	0.1127	3.09e-08	5.74e-06	…	…	…	…	…	…	…	…	…	…	…	…	…	…	…	...	...	...	...	...	...	...	...	...	...	...	...	...	...	...	...	...	...	...
REACTOME_SUMOYLATION_OF_DNA_METHYLATION_PROTEINS	…	…	…	…	…	16	3	0.1875	5.7e-06	0.000541	…	…	…	…	…	…	…	…	…	…	…	…	…	…	…	…	…	…	…	…	...	...	...	...	...	...	...	...	...	...	...	...	...	...	...	...	...	...	...
REACTOME_SUMOYLATION_OF_DNA_REPLICATION_PROTEINS	46	4	0.087	6.13e-05	0.0156	…	…	…	…	…	…	…	…	…	…	…	…	…	…	…	…	…	…	…	…	…	…	…	…	…	...	...	...	...	...	...	...	...	...	...	...	...	...	...	...	...	...	...	...
REACTOME_SUMOYLATION_OF_RNA_BINDING_PROTEINS	…	…	…	…	…	47	4	0.0851	3.68e-06	0.00036	47	7	0.1489	3.16e-08	5.74e-06	…	…	…	…	…	…	…	…	…	…	…	…	…	…	…	...	...	...	...	...	...	...	...	...	...	...	...	...	...	...	...	...	...	...
REACTOME_SUMOYLATION_OF_TRANSCRIPTION_COFACTORS	…	…	…	…	…	43	7	0.1628	6.06e-12	3.41e-09	43	8	0.186	4.97e-10	1.51e-07	…	…	…	…	…	…	…	…	…	…	…	…	…	…	…	...	...	...	...	...	...	...	...	...	...	...	...	...	...	...	...	...	...	...
REACTOME_TRANSCRIPTIONAL_REGULATION_BY_RUNX1	…	…	…	…	…	…	…	…	…	…	…	…	…	…	…	…	…	…	…	…	…	…	…	…	…	…	…	…	…	…	...	...	...	...	...	...	...	...	...	...	...	...	...	...	...	...	...	...	...
REACTOME_TRANSCRIPTIONAL_REGULATION_BY_RUNX3	…	…	…	…	…	…	…	…	…	…	…	…	…	…	…	96	4	0.0417	0.00046	0.0431	…	…	…	…	…	…	…	…	…	…	...	...	...	...	...	...	...	...	...	...	...	...	...	...	...	...	...	...	...
REACTOME_TRANSPORT_OF_MATURE_MRNAS_DERIVED_FROM_INTRONLESS_TRANSCRIPTS	…	…	…	…	…	…	…	…	…	…	…	…	…	…	…	…	…	…	…	…	…	…	…	…	…	…	…	…	…	…	...	...	...	...	...	...	...	...	...	...	...	...	...	...	...	...	...	...	...
REACTOME_TRANSPORT_OF_THE_SLBP_DEPENDANT_MATURE_MRNA	36	3	0.0833	0.000615	0.0455	…	…	…	…	…	…	…	…	…	…	…	…	…	…	…	…	…	…	…	…	…	…	…	…	…	...	...	...	...	...	...	...	...	...	...	...	...	...	...	...	...	...	...	...
REACTOME_TRISTETRAPROLIN_TTP_ZFP36_BINDS_AND_DESTABILIZES_MRNA	…	…	…	…	…	…	…	…	…	…	…	…	…	…	…	…	…	…	…	…	…	…	…	…	…	…	…	…	…	…	...	...	...	...	...	...	...	...	...	...	...	...	...	...	...	...	...	...	...
SANSOM_APC_MYC_TARGETS	…	…	…	…	…	241	6	0.0249	1.65e-05	0.00129	241	11	0.0456	9.62e-07	9e-05	…	…	…	…	…	…	…	…	…	…	…	…	…	…	…	...	...	...	...	...	...	...	...	...	...	...	...	...	...	...	...	...	...	...
SCHLOSSER_MYC_TARGETS_AND_SERUM_RESPONSE_DN	…	…	…	…	…	48	5	0.1042	7.43e-08	1.35e-05	…	…	…	…	…	…	…	…	…	…	…	…	…	…	…	…	…	…	…	…	...	...	...	...	...	...	...	...	...	...	...	...	...	...	...	...	...	...	...
SENESE_HDAC1_AND_HDAC2_TARGETS_UP	…	…	…	…	…	…	…	…	…	…	…	…	…	…	…	…	…	…	…	…	…	…	…	…	…	…	…	…	…	…	...	...	...	...	...	...	...	...	...	...	...	...	...	...	...	...	...	...	...
SENESE_HDAC1_TARGETS_UP	…	…	…	…	…	…	…	…	…	…	…	…	…	…	…	…	…	…	…	…	…	…	…	…	…	…	…	…	…	…	...	...	...	...	...	...	...	...	...	...	...	...	...	...	...	...	...	...	...
SENESE_HDAC3_TARGETS_UP	495	11	0.0222	2.12e-05	0.00749	495	8	0.0162	1.44e-05	0.00115	495	19	0.0384	1.87e-09	5.42e-07	…	…	…	…	…	…	…	…	…	…	…	…	…	…	…	...	...	...	...	...	...	...	...	...	...	...	...	...	...	...	...	...	...	...
SHEN_SMARCA2_TARGETS_UP	…	…	…	…	…	428	7	0.0164	4.71e-05	0.00313	…	…	…	…	…	…	…	…	…	…	…	…	…	…	…	…	…	…	…	…	...	...	...	...	...	...	...	...	...	...	...	...	...	...	...	...	...	...	...
TANAKA_METHYLATED_IN_ESOPHAGEAL_CARCINOMA	…	…	…	…	…	…	…	…	…	…	…	…	…	…	…	…	…	…	…	…	…	…	…	…	…	…	…	…	…	…	...	...	...	...	...	...	...	...	...	...	...	...	...	...	...	...	...	...	...
TONKS_TARGETS_OF_RUNX1_RUNX1T1_FUSION_HSC_UP	…	…	…	…	…	…	…	…	…	…	…	…	…	…	…	…	…	…	…	…	…	…	…	…	…	…	…	…	…	…	...	...	...	...	...	...	...	...	...	...	...	...	...	...	...	...	...	...	...
TOYOTA_TARGETS_OF_MIR34B_AND_MIR34C	…	…	…	…	…	…	…	…	…	…	…	…	…	…	…	…	…	…	…	…	…	…	…	…	…	…	…	…	…	…	...	...	...	...	...	...	...	...	...	...	...	...	...	...	...	...	...	...	...
WP_MRNA_PROCESSING	133	5	0.0376	0.000394	0.0369	133	5	0.0376	1.2e-05	0.000982	133	10	0.0752	2.97e-08	5.74e-06	…	…	…	…	…	…	…	…	…	…	…	…	…	…	…	...	...	...	...	...	...	...	...	...	...	...	...	...	...	...	...	...	...	...
ZHENG_BOUND_BY_FOXP3	…	…	…	…	…	...	...	...	...	...	...	...	...	...	...	...	...	...	...	...	...	...	...	...	...	...	...	...	...	...	...	...	...	...	...	...	...	...	...	...	...	...	...	...	...	...	...	...	...
[truncated: 326 more columns]
