# Supplementary material for: Phthalates impact on the epigenetic factors contributed specifically by the father at fertilization
Source: Epigenetics Chromatin. 2023 Jan 24;16:3. doi: 10.1186/s13072-022-00475-2 (PMC9872317; doi:10.1186/s13072-022-00475-2)
Supplement: Supplementary file 4 — Additional file 4: Table S3. Number of dibutyl-phthalate (DBP) responsive transcription factor (TF) binding site gene sets and Chromatin remodeler cofactors, RNA interactors, Readers, Erasers and Writers (CRREWs). A) Enriched TF binding site gene sets. Enriched gene sets were separated based on the identification of having a known TF reported to bind. B) Number of DBP responsive CRREWs. Gene lists were generated from those RNA Element (RE)-containing RNAs (RE-RNAs) represented within Fig. 1. Representation factor and p value were determined by hypergeometric probability test. [file 13072_2022_475_MOESM4_ESM.xlsx]

## Sheet: Supplemental Table 3
Supplemental Table 3. Number of dibutyl-phthalate (DBP) responsive transcription factor (TF) binding site gene sets and Chromatin remodeler cofactors, RNA interactors, Readers, Erasers and Writers (CRREWs). A) Enriched TF binding site gene sets. Enriched gene sets were separated based on the identification of having a known TF reported to bind. B) Number of DBP responsive CRREWs. Gene lists were …
A. DBP Responsive Transcription Factors (TFs)
	DBP exposure	DBP withdrawal
number of known unique TFs within gene sets	425	370
number of TFs within DBP RNAs	43	29
representation factor	0.9	1.2
p-value	0.376	0.182
B. DBP Responsive CRREWs
	DBP exposure	DBP withdrawal
total number DBP responsive CRREWs	174	107
representation factor	1.2	1.2
p-value	0.01	0.025
