# Supplementary material for: Phthalates impact on the epigenetic factors contributed specifically by the father at fertilization
Source: Epigenetics Chromatin. 2023 Jan 24;16:3. doi: 10.1186/s13072-022-00475-2 (PMC9872317; doi:10.1186/s13072-022-00475-2)
Supplement: Supplementary file 5 — Additional file 5: Table S4. All Di-butyl phthalate (DBP) responsive and paternally provided CRREWs within sperm. H1B; high-DBP (baseline visit) to background DBP (crossover visit), BH2; background DBP (crossover visit) to high-DBP (crossback visit), B1H; background DBP (baseline visit) to high-DBP (crossover visit), HB2; high-DBP (crossover visit) to background DBP (crossback visit), paternally provided, RE-containing RNAs (RE-RNAs) that are fivefold paternally enriched or twofold paternally enriched. [file 13072_2022_475_MOESM5_ESM.xlsx]

## Sheet: Supplemental Table 4
Supplemental Table 4. All Di-butyl phthalate (DBP) responsive and paternally provided CRREWs within sperm. H1B; high-DBP (baseline visit) to background DBP (crossover visit), BH2; background DBP (crossover visit) to high-DBP (crossback visit), B1H; background DBP (baseline visit) to high-DBP (crossover visit), HB2; high-DBP (crossover visit) to background DBP (crossback visit), Paternally provide…
5-fold Paternally enriched		2-fold Paternal enriched		B1HB2 (-)				H1BH2 (+)
RE-RNA	CRREW type	RE-RNA	CRREW type	B1H	HB2	total CRREWs	CRREW type	H1B	BH2	total CRREWs	CRREW type
CUL2	chromatin remodeling cofactor	ACTB	chromatin remodeling cofactor	ACTB	ASXL2	MAR1	writer	ACTR3B	ADNP	ACTR3B	chromatin remodeling cofactor
EFCAB6	chromatin remodeling cofactor	ANKRD12	RNA interactor	AGO3	ATXN7	ACTB	chromatin remodeling cofactor	ANKRD11	ANP32B	ADNP	chromatin remodeling cofactor
FBRS	chromatin remodeling cofactor	ANP32A	chromatin remodeling cofactor	ANKRD11	ATXN7L3	AGO3	RNA interactor	ASXL1	ARID1A	ANKRD11	chromatin remodeling cofactor
FUS	RNA interactor	ARID1B	writer	APOBEC1	BAZ2B	ANKRD11	chromatin remodeling cofactor	ATF7IP	ARID4B	ANP32B	chromatin remodeling cofactor
HDAC2	eraser	ASH1L	writer	ARID4B	BPTF	APOBEC1	RNA interactor, eraser	ATXN7	ASXL2	ARID1A	chromatin remodeling cofactor
HP1BP3	chromatin remodeling cofactor	ASXL3	chromatin remodeling cofactor	ATAD2	BRDT	ARID4B	chromatin remodeling cofactor	BAZ1A	ASXL3	ARID4B	chromatin remodeling cofactor
KDM6B	eraser	ATXN7	chromatin remodeling cofactor	ATF2	CARM1	ASXL2	reader	BPTF	ATF7IP	ASXL1	chromatin remodeling cofactor
PARG	chromatin remodeling cofactor	BRD2	reader	ATXN7	CDC73	ATAD2	chromatin remodeling cofactor	CDK1	BANP	ASXL2	reader
PHF10	chromatin remodeling cofactor	BRE	chromatin remodeling cofactor	BAP1	CDKAL1	ATF2	writer	CHD1	BRD4	ASXL3	chromatin remodeling cofactor
PRKAA1	writer	CBX3	reader	BAZ1A	CDYL	ATXN7	chromatin remodeling cofactor	CIT	BRWD1	ATF7IP	chromatin remodeling cofactor
PRPF6	RNA interactor	CBX8	reader	BRD2	CHD2	ATXN7L3	chromatin remodeling cofactor	CMTR1	CDYL	ATXN7	chromatin remodeling cofactor
TP53BP1	reader	CUL3	writer	BRD4	CHD3	BAP1	chromatin remodeling cofactor, eraser	CTNNB1	CHD4	BANP	writer
		CUL4A	writer	BRPF3	CHD5	BAZ1A	chromatin remodeling cofactor	CTR9	CIT	BAZ1A	chromatin remodeling cofactor
		CXXC1	chromatin remodeling cofactor	BRWD1	CHD6	BAZ2B	reader	CUL1	CMTR1	BPTF	chromatin remodeling cofactor
		DDB1	writer	CAMK1D	CHD7	BPTF	chromatin remodeling cofactor	CUL2	CREBBP	BRD4	reader
		DDX17	RNA interactor	CAMK2A	CLNS1A	BRD2	reader	DDX5	CUL2	BRWD1	reader
		DDX21	RNA interactor	CARM1	CUL4B	BRD4	reader	DDX50	CUL4A	CDK1	writer
		DDX5	chromatin remodeling cofactor	CBX8	DIDO1	BRDT	reader	DIDO1	DPY30	CDYL	writer
		DGCR8	RNA interactor	CCDC134	DNMT1	BRPF3	chromatin remodeling cofactor	DNMT1	EFCAB6	CHD1	chromatin remodeling cofactor
		ELP5	chromatin remodeling cofactor	CDC73	DPF1	BRWD1	reader	DPF1	EHMT1	CHD4	chromatin remodeling cofactor
		EYA3	eraser	CHAF1B	DPF3	CAMK1D	reader	DZIP3	EHMT2	CIT	chromatin remodeling cofactor
		FBL	writer	CHD1	DPY30	CAMK2A	reader	EXOSC7	EYA3	CMTR1	RNA interactor
		FOXP1	chromatin remodeling cofactor	CHD4	HDAC11	CARM1	writer	FBRS	FBL	CREBBP	writer
		FOXP4	chromatin remodeling cofactor	CHD5	HDAC4	CBX8	reader	GATAD2B	FBRS	CTNNB1	writer
		FTO	eraser	CHD7	HDAC9	CCDC134	chromatin remodeling cofactor	HDAC4	FOXP1	CTR9	chromatin remodeling cofactor
		GLYR1	reader	CMTR1	HDGF	CDC73	chromatin remodeling cofactor	JMJD6	GATAD2A	CUL1	chromatin remodeling cofactor
		GNAS	RNA interactor	CREBBP	JARID2	CDKAL1	RNA interactor	KDM4C	GLYR1	CUL2	chromatin remodeling cofactor
		GSK3B	writer	CTNNB1	JMJD1C	CDYL	writer	KDM5B	HDAC9	CUL4A	writer
		HAT1	writer	CUL2	KDM5B	CHAF1B	chromatin remodeling cofactor	KMT2C	HIRA	DDX5	chromatin remodeling cofactor
		HDGF	chromatin remodeling cofactor	DAXX	MLLT10	CHD1	chromatin remodeling cofactor	KMT2E	JARID2	DDX50	RNA interactor
		HLTF	chromatin remodeling cofactor	DDX21	MSH6	CHD2	chromatin remodeling cofactor	MECOM	JMJD6	DIDO1	RNA interactor
		HMG20B	chromatin remodeling cofactor	DDX4	NCOR1	CHD3	chromatin remodeling cofactor	MLLT10	KANSL1	DNMT1	writer
		HMGN2	chromatin remodeling cofactor	DDX50	NCOR2	CHD4	chromatin remodeling cofactor	MSH6	KANSL3	DPF1	chromatin remodeling cofactor
		HNRNPA2B1	RNA interactor	DEK	NSD1	CHD5	chromatin remodeling cofactor	NSUN2	KDM1A	DPY30	chromatin remodeling cofactor
		HNRNPC	RNA interactor	DIDO1	PAK2	CHD6	chromatin remodeling cofactor	PHC2	KDM2B	DZIP3	writer
		JAK2	writer	DNMT1	PBRM1	CHD7	chromatin remodeling cofactor	PHC3	KDM4C	EFCAB6	chromatin remodeling cofactor
		JMJD1C	eraser	DPF3	PHC2	CLNS1A	chromatin remodeling cofactor	PHF21B	KDM5B	EHMT1	writer
		KDM2A	eraser	DPY30	PHC3	CMTR1	RNA interactor	PRKAG2	KMT2A	EHMT2	writer
		KDM3B	eraser	DZIP3	PHF10	CREBBP	writer	PRKCB	KMT2C	EXOSC7	chromatin remodeling cofactor, RNA interactor
		LRWD1	chromatin remodeling cofactor	EP300	PHF2	CTNNB1	writer	PRKDC	METTL6	EYA3	eraser
		MEN1	chromatin remodeling cofactor	EYA3	PHF20	CUL2	chromatin remodeling cofactor	RARA	NAP1L4	FBL	writer
		METTL1	writer	FIP1L1	PHF8	CUL4B	writer	RNF17	NCOA6	FBRS	chromatin remodeling cofactor
		METTL14	writer	FOXP4	PKM	DAXX	chromatin remodeling cofactor	SET	NEK6	FOXP1	chromatin remodeling cofactor
		METTL16	writer	FTO	PRDM4	DDX21	RNA interactor	SETD5	PADI2	GATAD2A	reader
		MRGBP	chromatin remodeling cofactor	FUS	PRKDC	DDX4	RNA interactor	SFSWAP	PBRM1	GATAD2B	reader
		MTA1	chromatin remodeling cofactor	GFI1B	RAD23B	DDX50	RNA interactor	SGF29	PHF10	GLYR1	reader
		MYO1C	chromatin remodeling cofactor	GSE1	RCC1	DEK	chromatin remodeling cofactor	SMARCC1	PHF2	HDAC4	eraser
		NCL	chromatin remodeling cofactor	GSK3B	RNF17	DIDO1	RNA interactor	SMCHD1	PIAS2	HDAC9	eraser
		NSD3	writer	HDAC1	RUVBL2	DNMT1	writer	SUDS3	PKM	HIRA	reader
		NSUN4	writer	HDAC5	SAFB	DPF1	chromatin remodeling cofactor	TDRD1	PRKDC	JARID2	chromatin remodeling cofactor
		OTUB1	chromatin remodeling cofactor	HDGF	SF1	DPF3	chromatin remodeling cofactor	TOP2A	RNF17	JMJD6	eraser
		PBK	writer	HMGN1	SMARCA4	DPY30	chromatin remodeling cofactor	USP3	RSF1	KANSL1	chromatin remodeling cofactor
		PELP1	chromatin remodeling cofactor, reader	HNRNPK	SMARCC1	DZIP3	writer	YBX1	SMAD4	KANSL3	chromatin remodeling cofactor
		PHC1	chromatin remodeling cofactor	HUWE1	SRSF3	EP300	writer	ZBTB16	SMARCA2	KDM1A	eraser
		PHC3	chromatin remodeling cofactor	IKZF3	TADA2A	EYA3	eraser	ZNF541	SMCHD1	KDM2B	eraser
		PHF1	chromatin remodeling cofactor	INTS9	TAF4	FIP1L1	RNA interactor		SMYD3	KDM4C	eraser
		PIAS2	chromatin remodeling cofactor	JAK2	TLE4	FOXP4	chromatin remodeling cofactor		SUPT3H	KDM5B	eraser
		PKM	writer	JARID2	TP53BP1	FTO	eraser		TLK2	KMT2A	writer
		PKN1	writer	JMJD6	TRIM66	FUS	RNA interactor		TRIM27	KMT2C	writer
		PPM1G	chromatin remodeling cofactor	KDM2B	TSSK6	GFI1B	chromatin remodeling cofactor		UBE2B	KMT2E	writer
		PRDM2	writer	KDM3A	UBR5	GSE1	eraser		UBN1	MECOM	writer
		PRKAG1	chromatin remodeling cofactor	KDM3B	UBXN8	GSK3B	writer		UBR5	METTL6	RNA interactor
		PRPF19	RNA interactor	KDM4D	UIMC1	HDAC1	eraser		UBXN8	MLLT10	chromatin remodeling cofactor
		RAD23B	chromatin remodeling cofactor	KDM5A	USP34	HDAC11	eraser		UIMC1	MSH6	reader
		RARA	chromatin remodeling cofactor	KMT2E	USP7	HDAC4	eraser		USP34	NAP1L4	chromatin remodeling cofactor
		RCOR3	chromatin remodeling cofactor	L3MBTL2	VRK1	HDAC5	eraser		USP7	NCOA6	chromatin remodeling cofactor
		RNF168	writer	MAR1		HDAC9	eraser		ZMYM2	NEK6	writer
		RP11-382A20.3	chromatin remodeling cofactor	MBD5		HDGF	chromatin remodeling cofactor			NSUN2	RNA interactor, writer
		RUVBL2	chromatin remodeling cofactor	MECOM		HMGN1	chromatin remodeling cofactor			PADI2	chromatin remodeling cofactor
		SAP18	chromatin remodeling cofactor	METTL14		HNRNPK	RNA interactor			PBRM1	reader
		SET	chromatin remodeling cofactor	MGA		HUWE1	writer			PHC2	chromatin remodeling cofactor
		SF1	RNA interactor	MGEA5		IKZF3	chromatin remodeling cofactor			PHC3	chromatin remodeling cofactor
		SF3B3	RNA interactor	MLLT10		INTS9	RNA interactor			PHF10	chromatin remodeling cofactor
		SMARCC1	chromatin remodeling cofactor	MORC3		JAK2	writer			PHF2	eraser
		SSRP1	chromatin remodeling cofactor	NCL		JARID2	chromatin remodeling cofactor			PHF21B	reader, eraser
		SYNCRIP	RNA interactor	NCOR1		JMJD1C	eraser			PIAS2	chromatin remodeling cofactor
		TAF10	chromatin remodeling cofactor, writer	NFYC		JMJD6	eraser			PKM	writer
		TAF9	chromatin remodeling cofactor	NIPBL		KDM2B	eraser			PRKAG2	chromatin remodeling cofactor
		TDRD3	chromatin remodeling cofactor	NSUN6		KDM3A	eraser			PRKCB	writer
		TLE4	chromatin remodeling cofactor	PBK		KDM3B	eraser			PRKDC	writer
		TRIM28	reader	PCGF1		KDM4D	eraser			RARA	chromatin remodeling cofactor
		TRMT5	writer	PCNA		KDM5A	eraser			RNF17	chromatin remodeling cofactor
		UBE2N	chromatin remodeling cofactor	PHF10		KDM5B	eraser			RSF1	reader
		USP15	chromatin remodeling cofactor	PHF2		KMT2E	writer			SET	chromatin remodeling cofactor
		USP22	chromatin remodeling cofactor	PHF20		L3MBTL2	reader			SETD5	writer
		YBX1	RNA interactor	PHF21B		MBD5	chromatin remodeling cofactor			SFSWAP	RNA interactor
		YTHDF1	RNA interactor	PICK1		MECOM	writer			SGF29	reader
		YWHAZ	reader	PRDM2		METTL14	writer			SMAD4	chromatin remodeling cofactor
		ZNF217	chromatin remodeling cofactor	PRKDC		MGA	chromatin remodeling cofactor			SMARCA2	reader
		ZNF451	chromatin remodeling cofactor	PRMT8		MGEA5	writer			SMARCC1	chromatin remodeling cofactor
		ZNF541	chromatin remodeling cofactor	PRMT9		MLLT10	chromatin remodeling cofactor			SMCHD1	chromatin remodeling cofactor
				RAD17		MORC3	RNA interactor			SMYD3	writer
				RAD51D		MSH6	reader			SUDS3	chromatin remodeling cofactor
				RCC1		NCL	chromatin remodeling cofactor			SUPT3H	chromatin remodeling cofactor
				RNF168		NCOR1	chromatin remodeling cofactor			TDRD1	RNA interactor
				RNF8		NCOR2	chromatin remodeling cofactor			TLK2	writer
				SETD5		NFYC	chromatin remodeling cofactor			TOP2A	chromatin remodeling cofactor
				SETDB1		NIPBL	chromatin remodeling cofactor			TRIM27	chromatin remodeling cofactor
				SF1		NSD1	writer			UBE2B	writer
				SFPQ		NSUN6	RNA interactor			UBN1	chromatin remodeling cofactor
				SIRT2		PAK2	writer			UBR5	chromatin remodeling cofactor
				SMARCC1		PBK	writer			UBXN8	chromatin remodeling cofactor, RNA interactor
				SMCHD1		PBRM1	reader			UIMC1	reader
				SMYD4		PCGF1	chromatin remodeling cofactor			USP3	writer
				SND1		PCNA	chromatin remodeling cofactor			USP34	chromatin remodeling cofactor
				SRSF7		PHC2	chromatin remodeling cofactor			USP7	chromatin remodeling cofactor, eraser
				SUPT3H		PHC3	chromatin remodeling cofactor			YBX1	RNA interactor
				SUZ12		PHF10	chromatin remodeling cofactor			ZBTB16	chromatin remodeling cofactor
				TDRD7		PHF2	eraser			ZMYM2	chromatin remodeling cofactor
				TET1		PHF20	writer			ZNF541	chromatin remodeling cofactor
				TLK1		PHF21B	reader, eraser
				TNRC18		PHF8	eraser
				TP53BP1		PICK1	writer
				TRIM28		PKM	writer
				TRMT5		PRDM2	writer
				UBE2H		PRDM4	writer
				UBR5		PRKDC	writer
				USP34		PRMT8	writer
				USP44		PRMT9	writer
				USP49		RAD17	chromatin remodeling cofactor
				USP7		RAD23B	chromatin remodeling cofactor
				WDR5		RAD51D	chromatin remodeling cofactor
				YWHAZ		RCC1	chromatin remodeling cofactor
				ZBTB7C		RNF168	writer
				ZCWPW2		RNF17	chromatin remodeling cofactor
				ZMYND8		RNF8	writer
				ZNF532		RUVBL2	chromatin remodeling cofactor
						SAFB	chromatin remodeling cofactor
						SETD5	writer
						SETDB1	writer
						SF1	RNA interactor
						SFPQ	chromatin remodeling cofactor, RNA interactor
						SIRT2	chromatin remodeling cofactor, eraser
						SMARCA4	reader
						SMARCC1	chromatin remodeling cofactor
						SMCHD1	chromatin remodeling cofactor
						SMYD4	chromatin remodeling cofactor
						SND1	RNA interactor
						SRSF3	RNA interactor
						SRSF7	RNA interactor
						SUPT3H	chromatin remodeling cofactor
						SUZ12	chromatin remodeling cofactor
						TADA2A	reader
						TAF4	chromatin remodeling cofactor
						TDRD7	reader
						TET1	chromatin remodeling cofactor
						TLE4	chromatin remodeling cofactor
						TLK1	writer
						TNRC18	reader
						TP53BP1	reader
						TRIM28	reader
						TRIM66	chromatin remodeling cofactor
						TRMT5	writer
						TSSK6	writer
						UBE2H	writer
						UBR5	chromatin remodeling cofactor
						UBXN8	chromatin remodeling cofactor, RNA interactor
						UIMC1	reader
						USP34	chromatin remodeling cofactor
						USP44	eraser
						USP49	eraser
						USP7	chromatin remodeling cofactor, eraser
						VRK1	writer
						WDR5	reader
						YWHAZ	reader
						ZBTB7C	chromatin remodeling cofactor
						ZCWPW2	reader
						ZMYND8	chromatin remodeling cofactor
						ZNF532	chromatin remodeling cofactor
