# Supplementary material for: Phthalates impact on the epigenetic factors contributed specifically by the father at fertilization
Source: Epigenetics Chromatin. 2023 Jan 24;16:3. doi: 10.1186/s13072-022-00475-2 (PMC9872317; doi:10.1186/s13072-022-00475-2)
Supplement: Supplementary file 6 — Additional file 6: Table S5. REs unique to the zygote that are twofold paternally enriched. A) DBP responsive and 2x paternally enriched. B) 2x paternally enriched but not DBP responsive. REs required the paternal contribution to be > twofold the maternal, or the maternal RE abundance to be < 2 RPKM and paternal RE abundance < 25 and > 2 RPKM. #DIV/0 indicates contribution is solely from the father. Green fill indicates the RE is shared between two genes in the sperm contributed set. [file 13072_2022_475_MOESM6_ESM.xlsx]

## Sheet: Supplemental Table 5
Supplemental Table 5. REs unique to the zygote that are 2X paternally enriched. A) DBP responsive and 2x paternally enriched. B) 2x paternally enriched but not DBP responsive. REs required the paternal contribution to be > 2-fold the maternal, or the maternal RE abundance to be < 2 RPKM and paternal RE abundance < 25 and > 2 RPKM. #DIV/0 indicates contribution is solely from the father.
A. DBP responsive and 2x paternally enriched
Gene	CRREW (yes or no)	elem_ID	sperm	oocyte	zygote		relative contribution dad	relative contribution mom	fold change	p-value
ACTB	yes	chr7_5529161_5529400	608.16	66.3529	28.5709	579.59	25.7603	2.81056	9.16554	9.61253e-14
		chr7_5529535_5529663	160.458	51.5115	13.2979	147.16	10.0663	3.23157	3.115	1.21826e-11
ASXL3	yes	chr18_33607594_33607676	126.696	34.368	27.8104	98.8853	21.8762	5.93422	3.68644	4.12027e-13
						0
ATXN7	yes	chr3_63913157_63913225	23.2337	8.58785	12.8173	10.4164	9.35827	3.45908	2.70542	2.20067e-11
		chr3_63952379_63952483	65.5689	9.71152	16.7611	48.8078	14.5989	2.16226	6.75167	1.11349e-12
		chr3_63979915_63980167	65.829	12.8097	17.5001	48.3288	14.6495	2.85065	5.139	1.37543e-12
		chr3_63982186_63982445	51.9744	15.1489	19.324	32.6503	14.9628	4.3612	3.43089	2.11224e-12
		chr3_63982939_63983021	86.7015	19.5008	32.08	54.6215	26.1895	5.89052	4.44605	1.57031e-13
		chr3_63988059_63988324	86.6547	24.0193	25.1086	61.5461	19.6593	5.44926	3.60771	5.91195e-11
		chr3_63997621_63997687	20.6273	0.797728	15.0881	5.53918	15.0881	0	#DIV/0!	1.46386e-07
BRD2	yes	chr6_32974462_32974765	167.297	40.2371	33.8351	133.462	27.2751	6.56	4.15778	1.4468e-13
		chr6_32975384_32975521	244.581	16.8176	44.7815	199.8	41.9004	2.8811	14.5432	1.15032e-14
		chr6_32976031_32976169	246.143	55.7295	70.0811	176.062	57.1432	12.9379	4.41675	6.98682e-15
		chr6_32976250_32976464	449.059	99.7442	75.3468	373.712	61.6527	13.6942	4.50211	5.04025e-15
		chr6_32978126_32978388	290.142	58.7614	47.1274	243.014	39.1903	7.93708	4.93762	2.7962e-14
		chr6_32979828_32980132	215.452	38.9312	46.3199	169.132	39.231	7.08887	5.53417	2.49911e-14
		chr6_32980342_32980464	246.64	44.9197	74.6277	172.012	63.13	11.4977	5.49068	3.75284e-15
CBX8	yes	chr17_79796250_79796315	109.109	7.9547	12.4192	96.6897	11.5753	0.843906	13.7163	2.00424e-12
CUL4A	yes	chr13_113245152_113245237	45.834	22.7701	15.1952	30.6388	10.1518	5.04338	2.0129	1.85967e-09
DDX21	yes	chr10_68956077_68956312	45.5993	12.4403	13.9232	31.6761	10.9389	2.98433	3.66544	6.64222e-12
		chr10_68956128_68956312	58.2382	15.8885	17.7824	40.4559	13.9709	3.81151	3.66544	2.5026e-12
		chr10_68959806_68960249	27.3098	12.7897	16.3954	10.9144	11.1661	5.2293	2.13529	2.14199e-11
DDX5	yes	chr17_64499616_64500326	50.1873	9.28947	52.742	-2.5547	44.5044	8.23759	5.4026	1.54261e-14
		chr17_64502439_64502549	222.774	36.9811	105.504	117.27	90.4834	15.0205	6.024	8.22435e-16
		chr17_64502926_64503098	174.523	41.7429	98.5112	76.0121	79.4969	19.0143	4.18091	1.99175e-15
		chr17_64504677_64504842	562.366	207.811	138.67	423.696	101.254	37.4162	2.70615	3.0701e-13
EYA3	yes	chr1_28035544_28035680	40.6591	6.18404	14.5323	26.1268	12.6138	1.9185	6.57483	2.042e-12
		chr1_28038839_28038905	71.9859	8.97043	17.2435	54.7424	15.3328	1.91068	8.0248	8.22162e-13
		chr1_28042571_28042650	82.1918	7.67631	18.0075	64.1843	16.4693	1.53815	10.7072	5.36696e-13
		chr1_28048383_28048426	55.1126	7.38592	23.1584	31.9542	20.4216	2.73681	7.46184	2.72922e-13
		chr1_28057994_28058094	55.2963	5.63272	12.8033	42.493	11.6197	1.18363	9.81698	1.59122e-10
FBL	yes	chr19_39834668_39834813	60.4193	27.8109	23.3823	37.037	16.012	7.3703	2.1725	4.78532e-12
		chr19_39840233_39840327	50.6904	8.0125	12.3462	38.3442	10.661	1.68516	6.32641	4.11905e-12
FOXP1	yes	chr3_71041328_71041532	42.1162	8.49522	13.6534	28.4627	11.3617	2.29176	4.95763	3.94037e-12
FOXP4	yes	chr6_41587793_41587897	39.2711	7.02759	11.1591	28.1121	9.46525	1.69381	5.58814	7.27859e-12
		chr6_41597176_41597242	144.391	23.9592	17.584	126.807	15.0815	2.50251	6.02653	1.06474e-12
FTO	yes	chr16_53873786_53873865	21.7511	3.4741	13.2838	8.46735	11.4543	1.82948	6.26095	3.11363e-12
GLYR1	yes	chr16_4822875_4822931	85.0874	38.6925	24.4334	60.654	16.7958	7.63766	2.19907	0.416335
		chr16_4832774_4832912	56.4735	23.0471	29.248	27.2254	20.7712	8.47682	2.45035	1.16885e-12
		chr16_4845074_4845153	86.1645	28.9682	34.2776	51.8869	25.6531	8.6245	2.97445	3.17037e-13
		chr16_4846174_4846210	214.793	40.8646	31.6131	183.179	26.56	5.05308	5.2562	1.24568e-13
GSK3B	yes	chr3_119863419_119863605	47.5758	9.77931	29.8285	17.7473	24.7426	5.0859	4.86494	1.78862e-13
		chr3_119876413_119876508	74.6534	8.71706	33.9893	40.6642	30.4354	3.55386	8.56406	5.10041e-14
		chr3_119905755_119905852	40.1718	8.53733	39.114	1.05787	32.2584	6.85556	4.70543	6.40669e-14
		chr3_119947268_119947351	8.2012	3.55635	42.7937	-34.5925	8.2012	3.55635	2.30607	5.75291e-11
HDGF	yes	chr1_156742107_156743455	29.3189	9.16263	26.4092	2.90971	20.121	6.28815	3.19983	7.28919e-13
		chr1_156745008_156745146	103.514	5.51603	12.3704	91.1437	11.7445	0.625839	18.766	1.75029e-12
		chr1_156745297_156745373	153.785	9.51094	10.1802	143.605	9.58727	0.592931	16.1693	4.0644e-12
JAK2	yes	chr9_5044403_5044520	73.4333	19.587	21.1609	52.2724	16.7051	4.45578	3.74909	1.18419e-12
		chr9_5050686_5050831	107.494	13.3613	15.6975	91.7967	13.9621	1.73546	8.04517	1.19587e-12
		chr9_5054563_5054884	130.427	6.99349	10.1827	120.245	9.6645	0.518208	18.6498	3.82104e-12
		chr9_5064883_5065040	25.218	9.62484	22.6527	2.56527	16.3952	6.2575	2.62009	2.52241e-12
		chr9_5066678_5066789	24.5297	10.3494	21.7874	2.74229	15.3226	6.4648	2.37016	4.32744e-12
		chr9_5069022_5069208	21.2861	8.01267	11.7181	9.56806	8.51341	3.20467	2.65656	3.35416e-11
		chr9_5072492_5072626	14.5398	6.87045	18.0727	-3.53286	12.2732	5.79943	2.11628	1.52176e-11
JMJD1C	yes	chr10_63215263_63215455	35.5165	15.51	10.4771	25.0394	7.29251	3.18462	2.28992	9.34523e-11
KDM3B	yes	chr5_138381516_138381590	46.4416	6.21056	11.9996	34.442	10.5842	1.41541	7.47785	2.40772e-10
METTL14	yes	chr4_118689370_118689457	123.171	56.0361	44.1494	79.0212	30.3443	13.8051	2.19806	3.57171e-13
		chr4_118691981_118692068	31.2965	5.44729	21.3433	9.95321	18.1792	3.16416	5.74534	4.95135e-11
		chr4_118694436_118694526	64.9445	9.53861	35.2461	29.6984	30.7323	4.51376	6.80859	5.64206e-14
		chr4_118703935_118704051	25.194	12.0106	24.5274	0.666554	16.6094	7.91807	2.09765	4.67614e-12
NCL	yes	chr2_231455378_231455397	102.544	18.5583	25.492	77.0519	21.5855	3.90652	5.5255	2.72922e-13
		chr2_231455401_231455624	67.4666	23.8046	59.9657	7.50089	44.3259	15.6398	2.83418	3.93592e-14
PBK	yes	chr8_27833056_27833133	84.3267	14.7541	21.7186	62.6081	18.4845	3.23411	5.71548	4.93047e-13
PHC3	yes	chr3_170136419_170136665	47.0402	7.23242	12.6692	34.371	10.9809	1.68831	6.50408	3.58017e-12
						0
		chr3_170145423_170145521	43.8352	15.6143	25.5353	18.2999	18.8285	6.70681	2.80737	1.23582e-12
PIAS2	yes	chr18_46829734_46829867	126.934	40.221	71.6643	55.2695	54.4204	17.244	3.15591	1.3955e-14
		chr18_46890580_46891054	94.2549	22.1706	25.7429	68.5121	20.8407	4.90215	4.25134	4.13061e-13
PKM	yes	chr15_72199029_72199756	209.037	89.9157	47.3657	161.672	33.1195	14.2461	2.32481	2.1032e-13
		chr15_72202454_72202620	90.4157	40.0334	10.6984	79.7172	7.4152	3.28324	2.2585	9.07729e-11
		chr15_72203022_72203188	104.692	26.8254	13.0503	91.6416	10.3884	2.66185	3.90271	7.46874e-12
		chr15_72206728_72206880	186.53	37.4859	26.9775	159.553	22.4632	4.5143	4.97602	2.56868e-13
		chr15_72207127_72207277	114.029	10.6908	19.3684	94.661	17.7082	1.66022	10.6662	4.01854e-13
		chr15_72208621_72208891	435.934	6.47146	14.6142	421.32	14.4005	0.213776	67.3625	6.57716e-13
		chr15_72209673_72209859	216.598	20.5297	23.4362	193.162	21.4071	2.02902	10.5505	1.8904e-13
		chr15_72210347_72210478	202.651	25.4705	30.1947	172.456	26.8234	3.37134	7.95629	8.81855e-14
		chr15_72217409_72217500	179.525	30.5472	36.7545	142.771	31.41	5.34458	5.87698	5.77304e-14
		chr15_72218944_72219110	477.208	20.4549	12.1181	465.089	11.62	0.498079	23.3297	1.74401e-12
PRDM2	yes	chr1_13731000_13731117	24.9786	8.29152	16.5589	8.41976	12.4321	4.12677	3.01255	5.61893e-12
		chr1_13732779_13732882	37.8317	7.46711	20.6643	17.1674	17.258	3.40632	5.06645	7.24717e-13
RAD23B	yes	chr9_107300141_107300222	148.499	6.30483	17.1932	131.305	16.493	0.700245	23.5531	4.28982e-13
		chr9_107302035_107302114	358.894	20.7661	32.6986	326.195	30.9101	1.7885	17.2827	3.70854e-14
		chr9_107306379_107306647	179.289	35.4715	37.9419	141.347	31.6751	6.26679	5.05444	6.39661e-14
		chr9_107318752_107318879	199.042	34.1289	66.4384	132.604	56.7139	9.7245	5.83206	5.46949e-15
		chr9_107321983_107322118	194.684	27.4131	41.0971	153.587	36.0245	5.07253	7.10189	2.9062e-14
		chr9_107323890_107324017	157.675	17.089	27.4144	130.26	24.7337	2.68067	9.22669	1.12806e-13
		chr9_107324834_107325004	166.78	5.94116	15.0188	151.761	14.5022	0.516608	28.072	6.98134e-13
RARA	yes	chr17_40348316_40348464	264.966	14.5883	10.5733	254.393	10.0215	0.551758	18.163	3.31563e-12
RNF168	yes	chr3_196475231_196475312	48.8793	22.0439	37.8708	11.0085	26.1	11.7708	2.21736	6.32387e-13
		chr3_196483770_196483891	241.42	17.302	18.0078	223.412	16.8036	1.20427	13.9533	4.50266e-13
		chr3_196487399_196487578	559.01	41.4088	28.6108	530.399	26.6376	1.97319	13.4998	7.19933e-14
		chr3_196488607_196488683	281.996	89.352	67.3859	214.61	51.1718	16.2141	3.15601	1.78518e-14
RUVBL2	yes	chr19_49007302_49007368	59.0404	20.7409	18.3465	40.6939	13.5769	4.76957	2.84657	4.42652e-12
		chr19_49009776_49009882	35.421	17.3844	13.6253	21.7957	9.13965	4.48569	2.03751	5.70359e-11
SET	yes	chr9_128691170_128691227	90.4389	39.6443	50.9839	39.455	35.446	15.5379	2.28126	1.69701e-13
		chr9_128691858_128692000	72.3191	24.938	55.241	17.0782	41.0765	14.1645	2.89995	5.07771e-14
		chr9_128693896_128694042	151.442	42.4794	33.8284	117.614	26.4182	7.41027	3.56508	2.04192e-13
SF1	yes	chr11_64764606_64766155	26.1243	5.14595	42.5216	-16.3973	26.1243	5.14595	5.07667	1.70266e-11
		chr11_64768106_64768286	481.671	16.9069	18.1775	463.494	17.5611	0.616403	28.4897	3.23828e-13
		chr11_64769022_64769129	287.925	7.29188	24.4368	263.488	23.8332	0.603591	39.4857	9.15739e-14
		chr11_64769223_64769338	347.312	11.586	17.6842	329.628	17.1133	0.570883	29.977	3.56308e-13
		chr11_64769426_64769609	282.136	12.9911	13.1063	269.029	12.5294	0.576924	21.7176	1.30766e-12
		chr11_64769964_64770053	189.688	17.7126	19.0474	170.64	17.4207	1.62671	10.7092	4.28982e-13
		chr11_64770256_64770408	285.836	20.5324	23.5047	262.332	21.9294	1.57525	13.9212	1.55493e-13
		chr11_64773430_64773505	81.6839	33.3152	28.379	53.305	20.1576	8.22138	2.45185	1.31205e-12
		chr11_64776498_64776626	547.75	25.6948	16.9246	530.826	16.1662	0.758352	21.3176	4.72887e-13
SMARCC1	yes	chr3_47622207_47622341	96.9127	13.266	13.6146	83.2981	11.9754	1.63926	7.30537	2.33284e-12
		chr3_47635190_47635344	101.663	21.8518	16.6277	85.0352	13.686	2.94171	4.65238	1.99679e-12
		chr3_47636022_47636136	211.024	61.5747	47.4197	163.605	36.7085	10.7112	3.42712	5.83546e-14
		chr3_47693241_47693300	161.522	59.1247	68.9385	92.5834	50.4657	18.4728	2.73189	2.54313e-14
		chr3_47701278_47701402	293.239	62.0597	58.5739	234.665	48.3429	10.231	4.72511	1.26419e-14
		chr3_47706409_47706530	354.243	80.0576	96.552	257.691	78.7539	17.7981	4.42484	1.9323e-15
		chr3_47710683_47710808	239.606	46.9202	79.0232	160.583	66.0828	12.9405	5.10668	3.34412e-15
		chr3_47729025_47729094	108.517	52.7806	122.105	-13.5881	82.1495	39.9558	2.05601	8.41648e-15
		chr3_47736034_47736126	318.153	32.8375	74.2106	243.942	67.2677	6.9429	9.6887	2.01296e-15
		chr3_47738029_47738110	551.566	37.8295	55.369	496.197	51.8152	3.55378	14.5803	4.91201e-15
		chr3_47745908_47745993	250.924	48.4041	51.8691	199.055	43.4814	8.3877	5.18395	1.75888e-14
		chr3_47772817_47772936	90.0491	38.7634	26.456	63.5931	18.4946	7.96137	2.32304	2.16897e-12
TLE4	yes	chr9_79573689_79573786	81.6335	18.0482	19.143	62.4905	15.677	3.46599	4.52309	1.19979e-12
		chr9_79652593_79652794	123.96	53.9908	48.1274	75.8324	33.5254	14.602	2.29594	2.07666e-13
		chr9_79704783_79704902	79.6586	24.327	37.3097	42.3489	28.5812	8.72846	3.27449	1.71762e-13
		chr9_79705889_79705942	308.241	33.3029	60.2384	248.003	54.3647	5.87365	9.25569	1.16522e-12
		chr9_79706747_79706899	197.045	12.6403	22.9054	174.139	21.5247	1.38079	15.5887	1.6208e-13
		chr9_79708118_79708250	82.172	10.9997	12.8949	69.2771	11.3726	1.52236	7.47037	2.83284e-12
		chr9_79722959_79723035	41.676	11.2112	74.3155	-32.6394	41.676	11.2112	3.71737	3.0937e-14
TRIM28	yes	chr19_58547792_58547906	62.2112	16.9101	10.002	52.2092	7.86432	2.13766	3.67894	2.49103e-11
TRMT5	yes	chr14_60975475_60976126	112.85	14.5522	32.1108	80.7388	28.443	3.6678	7.7548	7.08377e-14
		chr14_60977514_60977638	181.154	10.6943	34.9411	146.213	32.9933	1.94774	16.9393	2.87264e-14
		chr14_60979231_60979886	238.793	14.0677	25.5114	213.282	24.0921	1.41931	16.9746	1.00963e-13
YBX1	yes	chr1_42683403_42683466	112.85	32.6461	33.8712	78.9784	26.2712	7.59996	3.45676	2.19478e-13
YWHAZ	yes	chr8_100916525_100920752	18.1598	5.35181	14.5514	3.60836	11.2391	3.31226	3.3932	6.74331e-12
		chr8_100924135_100924298	110.054	34.8954	71.5659	38.488	54.337	17.2289	3.15383	1.40606e-14
		chr8_100924916_100925039	162.802	33.2162	79.8856	82.9167	66.3486	13.537	4.9013	3.4285e-15
		chr8_100951929_100952129	82.9445	23.7538	13.1528	69.7917	10.2247	2.92816	3.49183	9.4418e-12
ZNF541	yes	chr19_47521479_47521654	7.42075	0	10.791	-3.37024	7.42075	0	#DIV/0!	6.05439e-07
A. 2x paternally enriched but not DBP responsive
Gene	CRREW (yes or no)	elem_ID	sperm	oocyte	zygote		relative contribution dad	relative contribution mom	fold change	p-value
ANKRD12	yes	chr18_9195551_9195698	69.8593	21.6867	22.1056	47.7537	12.5834	2.9408	4.2789	3.08787e-12
		chr18_9208657_9208803	222.368	25.8897	16.5644	205.804	16.8689	5.23668	3.2213	1.45763e-12
		chr18_9182382_9182524	91.4528	21.373	15.5242	75.9286	12.5834	2.9408	4.2789	2.04718e-10
RP11-21J18.1	no	chr18_9182382_9182524	91.4528	21.373	15.5242	75.9286	12.5834	2.9408	4.2789	2.04718e-10
ANP32A	yes	chr15_68782956_68783053	40.8167	9.70521	10.4829	30.3338	8.46916	2.01376	4.20565	1.53121e-11
		chr15_68787413_68787535	14.0848	3.76706	16.3248	-2.24005	12.88	3.44483	3.73892	3.34379e-12
		chr15_68787770_68787919	46.1299	5.74101	10.7241	35.4058	9.5372	1.18693	8.03516	5.48555e-12
ARID1B	yes	chr6_157084662_157084905	28.0624	8.7335	10.9487	17.1138	8.35001	2.59866	3.21319	2.43945e-11
ASH1L	yes	chr1_155438327_155439068	122.596	10.8295	16.9148	105.682	15.5419	1.37288	11.3206	6.61437e-13
BRE	yes	chr2_27929832_27929908	22.6097	4.4301	12.746	9.86375	10.6577	2.08825	5.10367	4.94359e-12
CBX3	yes	chr7_26202971_26203022	387.229	53.0006	16.3954	370.834	14.4215	1.97389	7.30612	1.10992e-12
		chr7_26206368_26206510	72.3191	16.777	12.5066	59.8125	10.1516	2.35502	4.31062	7.24129e-12
CUL3	yes	chr2_224478200_224478345	98.0624	19.6102	35.3195	62.743	29.4335	5.88602	5.00057	8.68445e-14
		chr2_224481892_224482078	181.529	23.5304	35.5554	145.974	31.4755	4.07996	7.71465	4.73114e-14
		chr2_224495832_224495966	247.177	39.878	48.1938	198.983	41.4986	6.69514	6.19832	1.81824e-14
		chr2_224497753_224497849	189.384	70.0579	68.0922	121.291	49.705	18.3872	2.70325	2.77129e-14
		chr2_224500363_224500487	324.658	76.7064	62.4964	262.161	50.5525	11.944	4.23247	1.19997e-14
		chr2_224502965_224503072	159.042	56.6464	55.6616	103.38	41.0432	14.6185	2.80763	5.47315e-14
		chr2_224503652_224503822	116.119	14.0607	21.7573	94.3621	19.4073	2.34999	8.25844	3.14812e-13
		chr2_224505956_224506132	201.116	22.2197	32.565	168.551	29.3251	3.23991	9.05122	5.75536e-14
		chr2_224506858_224507003	75.1117	24.9673	49.089	26.0227	36.8425	12.2465	3.0084	7.29347e-14
		chr2_224511354_224511582	68.349	12.6534	24.8477	43.5013	20.9662	3.88146	5.40163	3.12608e-13
		chr2_224513524_224513638	119.421	18.7685	30.5817	88.8392	26.4282	4.15353	6.36283	1.0822e-13
		chr2_224514612_224514772	53.6981	16.0751	29.0527	24.6455	22.3592	6.69346	3.34045	4.42275e-13
CXXC1	yes	chr18_50282343_50282739	26.235	10.0011	12.3088	13.9262	8.91158	3.39721	2.6232	2.89305e-11
		chr18_50282854_50283006	25.6309	11.0647	20.3604	5.27047	14.2212	6.1392	2.31646	6.25634e-12
		chr18_50283705_50283815	14.3972	1.24752	17.6126	-3.21546	14.3972	0	#DIV/0!	1.60751e-07
DDB1	yes	chr11_61313499_61313706	112.066	22.8573	15.4386	96.627	12.8232	2.61545	4.90284	2.46358e-12
		chr11_61313862_61313969	73.8269	15.3626	28.5096	45.3172	23.5989	4.9107	4.80562	2.1854e-13
DDX17	yes	chr22_38499400_38499499	34.7139	8.39743	14.6772	20.0367	11.8183	2.85889	4.13387	4.13746e-12
DGCR8	yes	chr22_20092809_20092907	43.8352	15.8282	22.2404	21.5948	16.3402	5.90021	2.76943	2.24473e-12
		chr22_20094713_20094795	52.3884	15.1589	27.5645	24.8239	21.3785	6.18598	3.45596	5.00884e-13
ELP5	yes	chr17_7252770_7252830	57.278	24.4662	14.2259	43.0521	9.96807	4.25784	2.34111	2.50852e-11
		chr17_7252918_7252998	73.0067	18.9071	18.0536	54.9531	14.3399	3.71371	3.86133	2.0885e-12
GNAS	yes	chr20_58895612_58895684	278.121	103.313	135.176	142.945	98.5627	36.6129	2.69202	1.81052e-15
		chr20_58898941_58898985	527.218	83.1949	66.8191	460.399	57.7122	9.10697	6.33714	4.77995e-15
		chr20_58903528_58903585	482.341	40.252	47.4197	434.921	43.7672	3.65243	11.983	1.02926e-14
		chr20_58903672_58903791	144.398	34.7533	61.9619	82.4365	49.942	12.0199	4.15495	1.28972e-14
		chr20_58909521_58909579	296.266	137.545	174.145	122.121	118.93	55.2148	2.15395	1.61758e-15
		chr20_58909684_58909804	214.793	81.5987	120.92	93.8723	87.63	33.2902	2.6323	3.05837e-15
		chr20_58910683_58911192	174.577	21.4243	34.8087	139.768	31.0038	3.80483	8.14854	4.87184e-14
HAT1	yes	chr2_171922465_171922507	113.45	9.04176	15.3761	98.0738	14.2411	1.13499	12.5473	9.02728e-13
		chr2_171925537_171925641	137.355	10.2178	21.886	115.469	20.3706	1.51536	13.4428	2.11214e-13
		chr2_171952881_171953001	34.035	16.7402	51.1256	-17.0906	34.035	16.7402	2.03312	2.98393e-13
HLTF	yes	chr3_149064791_149064866	11.1248	4.85054	17.0711	-5.94626	11.1248	4.85054	2.29352	1.72542e-11
		chr3_149074215_149074348	17.8184	6.83942	19.6597	-1.84133	14.2066	5.45308	2.60524	4.52845e-12
		chr3_149075881_149076047	9.51744	4.71999	21.0019	-11.4845	9.51744	4.71999	2.01641	5.02337e-11
HMG20B	yes	chr19_3576553_3576625	10.9715	2.10566	11.8549	-0.883428	9.94607	1.90886	5.21049	6.38178e-12
HMGN2	yes	chr1_26472471_26472627	203.242	75.3719	41.3972	161.845	30.1982	11.199	2.69652	2.04623e-13
		chr1_26472515_26472627	267.418	104.982	57.6604	209.757	41.4055	16.2549	2.54726	6.65466e-14
		chr1_26475113_26475972	45.6519	15.7566	107.891	-62.2386	45.6519	15.7566	2.89731	3.34091e-14
HNRNPA2B1	yes	chr7_26192495_26192577	361.218	117.768	150.933	210.284	113.823	37.11	3.06719	7.70124e-16
		chr7_26196807_26197017	162.361	54.1239	79.5489	82.8122	59.6607	19.8882	2.9998	1.06597e-14
HNRNPC	yes	chr14_21269298_21269494	146.865	31.3272	49.6563	97.2084	40.9264	8.72989	4.68808	2.48053e-14
KDM2A	yes	chr11_67243009_67243092	62.5846	14.1496	17.1396	45.445	13.9791	3.1605	4.42308	1.94562e-12
		chr11_67245189_67245458	38.3273	15.7016	12.6923	25.635	9.00369	3.68856	2.44098	3.35416e-11
		chr11_67253453_67253611	24.6575	5.69595	10.8045	13.8531	8.77698	2.0275	4.32896	1.28455e-11
LRWD1	yes	chr7_102467719_102467823	7.59565	1.97923	10.0906	-2.49492	7.59565	0	#DIV/0!	5.771e-07
MEN1	yes	chr11_64803510_64804816	2.87491	1.42242	16.128	-13.2531	2.87491	0	#DIV/0!	4.04681e-06
METTL1	yes	chr12_57769565_57769678	7.00747	0	10.955	-3.9475	7.00747	0	#DIV/0!	1.58428e-06
METTL16	yes	chr17_2438109_2438198	38.2415	15.8158	13.9091	24.3324	9.83967	4.06945	2.41793	2.4058e-11
MRGBP	yes	chr20_62798975_62799049	52.6472	12.5949	15.683	36.9642	12.6554	3.02759	4.18003	3.10071e-12
MTA1	yes	chr14_105463184_105463258	18.3973	1.12154	11.5345	6.86277	11.5345	0	#DIV/0!	2.50738e-07
		chr14_105463493_105463551	11.7362	1.18299	13.3396	-1.60337	11.7362	0	#DIV/0!	8.05245e-08
MYO1C	yes	chr17_1467242_1467341	17.357	6.91364	10.7496	6.60736	7.68751	3.06209	2.51054	5.80278e-11
NSD3	yes	chr8_38289393_38289505	18.6242	8.47774	12.8954	5.72874	8.8616	4.03381	2.19683	4.89973e-11
		chr8_38326730_38326856	6.81881	2.95101	15.3511	-8.53229	6.81881	2.95101	2.31067	1.18881e-10
NSUN4	yes	chr1_46344801_46345144	101.578	7.80621	13.5187	88.059	12.554	0.964766	13.0124	1.13558e-10
		chr1_46346921_46347075	117.979	18.1429	21.2465	96.7327	18.4147	2.83182	6.50276	4.52583e-13
		chr1_46352868_46353028	225.276	16.6947	26.6736	198.603	24.8332	1.84033	13.4939	9.5458e-14
		chr1_46360704_46360828	345.672	17.6682	45.5482	300.124	43.3333	2.21488	19.5647	9.32731e-15
		chr1_46361570_46362192	157.86	6.83211	25.8728	131.987	24.7995	1.07331	23.1056	8.40964e-14
OTUB1	yes	chr11_63988627_63988752	51.9452	20.1054	52.2984	-0.353154	36.9717	11.6281	3.17952	6.46758e-14
		chr11_63988337_63988397	47.9099	15.0682	48.5998	-0.689949	37.7047	14.5936	2.58364	9.34907e-14
AP000721.4	no	chr11_63988337_63988398	47.9099	15.0682	48.5998	-0.689949	36.9717	11.6281	3.17952	6.46758e-14
PELP1	yes	chr17_4671691_4673145	142.343	14.86	10.7624	131.58	9.74504	1.01734	9.57894	4.59102e-12
PHC1	yes	chr12_8936856_8936964	7.95528	2.54124	10.7602	-2.80497	7.95528	2.54124	3.13047	3.09005e-11
PHF1	yes	chr6_33413736_33413831	108.527	27.7486	12.2327	96.294	9.74186	2.49084	3.91108	9.6519e-12
		chr6_33414041_33414109	210.073	34.0026	23.4985	186.574	20.2249	3.27362	6.17814	3.23065e-13
		chr6_33414243_33414366	154.136	18.3195	23.62	130.516	21.111	2.50909	8.41379	2.22801e-13
		chr6_33415590_33415670	292.192	143.69	88.9738	203.218	59.6433	29.3305	2.03349	3.15955e-14
PKN1	yes	chr19_14470771_14470851	9.87434	4.8276	12.4477	-2.57332	8.36029	4.08738	2.04539	8.02133e-11
PPM1G	yes	chr2_27380939_27381805	133.935	13.393	41.633	92.3023	37.8483	3.78467	10.0004	1.97916e-14
		chr2_27381194_27381805	139.259	18.9825	58.6286	80.6307	51.5956	7.03301	7.3362	6.75769e-15
		chr2_27383952_27384092	643.651	94.4477	108.947	534.703	95.0064	13.941	6.81489	6.17345e-16
PRKAG1	yes	chr12_49002278_49003006	13.7532	4.31776	14.9315	-1.17831	11.3639	3.56764	3.18527	7.24129e-12
		chr12_49003757_49003922	10.1135	4.71898	21.1008	-10.9873	10.1135	4.71898	2.14315	3.15942e-11
		chr12_49004507_49004633	16.2071	3.59658	18.0646	-1.85751	14.7839	3.28075	4.50626	1.52467e-12
PRPF19	yes	chr11_60902740_60902881	28.0123	13.6834	11.8605	16.1518	7.96822	3.89229	2.04718	9.62313e-11
		chr11_60903459_60903535	22.6097	10.7087	18.0036	4.60617	12.2171	5.78644	2.11134	1.55998e-11
		chr11_60903712_60903861	52.2938	7.175	10.8355	41.4583	9.52819	1.30732	7.28834	5.84088e-12
RCOR3	yes	chr1_211276257_211276418	24.2029	11.9047	31.5879	-7.38497	21.1733	10.4146	2.03305	1.98938e-12
		chr1_211278117_211278241	20.9457	8.37678	26.8298	-5.8841	19.1651	7.66468	2.50044	1.51938e-12
		chr1_211279238_211279316	37.4393	10.0451	25.8733	11.5661	20.3999	5.47337	3.72712	5.36696e-13
RP11-382A20.3	yes	chr15_83157415_83157573	64.9957	9.98753	11.952	53.0436	10.3601	1.59197	6.50768	4.50783e-12
		chr15_83163999_83164075	38.454	18.0356	16.8465	21.6075	11.4678	5.37863	2.13211	1.93863e-11
SAP18	yes	chr13_21140514_21140681	77.171	25.0242	30.9522	46.2187	23.3731	7.57917	3.08386	4.28982e-13
SF3B3	yes	chr16_70532479_70532620	8.87619	2.46686	11.4503	-2.5741	8.87619	2.46686	3.59818	1.57954e-11
SSRP1	yes	chr11_57327426_57327514	197.487	98.9808	142.528	54.9586	94.9428	47.5855	1.9952	5.30504e-15
SYNCRIP	yes	chr6_85618818_85618939	326.627	44.1226	45.3986	281.228	39.9958	5.40286	7.40271	1.86065e-14
		chr6_85623977_85624112	128.732	52.9089	106.526	22.2058	75.4971	31.0293	2.43309	6.81868e-15
		chr6_85642797_85643373	49.3717	23.3833	11.3487	38.023	7.70125	3.64745	2.11141	9.91144e-11
TAF10	yes	chr11_6610842_6611011	126.508	42.1111	42.0341	84.4736	31.5364	10.4977	3.00414	1.36077e-13
		chr11_6611388_6611452	255.066	126.259	119.826	135.241	80.1506	39.6749	2.02019	2.07847e-12
		chr11_6611664_6611818	82.0725	28.7012	33.0237	49.0488	24.4673	8.55636	2.85955	4.16186e-13
TAF9	yes	chr5_69364743_69365754	34.338	10.8398	22.193	12.1449	16.8681	5.32493	3.16776	1.49844e-12
TDRD3	yes	chr13_60460380_60460540	12.1771	5.88418	11.8026	0.374446	7.95746	3.84518	2.06946	9.34523e-11
UBE2N	yes	chr12_93405690_93411299	22.9562	10.1036	21.0764	1.87987	14.6351	6.44127	2.27208	5.89808e-12
USP15	yes	chr12_62314790_62314916	86.438	37.7873	49.6778	36.7603	34.5666	15.1112	2.28749	1.8595e-13
		chr12_62381490_62381663	19.6734	9.32628	18.6646	1.00876	12.6621	6.00254	2.10946	1.3554e-11
USP22	yes	chr17_21012830_21012935	45.38	6.67167	10.3159	35.064	8.9937	1.32224	6.80189	7.7052e-12
YTHDF1	yes	chr20_63213864_63213943	19.9987	9.12966	19.2443	0.754346	13.2126	6.03173	2.19052	1.00338e-11
		chr20_63215577_63215601	32.9145	13.4974	23.7098	9.20464	16.8146	6.89524	2.43858	2.76485e-12
ZNF217	yes	chr20_53575727_53577280	38.241	19.0391	12.1559	26.0851	8.11548	4.04045	2.00856	9.62313e-11
ZNF451	yes	chr6_57124734_57124859	54.9869	18.6904	18.2092	36.7777	13.5899	4.61928	2.94199	4.11905e-12
		chr6_57134744_57134870	23.1767	10.1704	13.5485	9.62824	9.41638	4.1321	2.27884	3.40517e-11
		chr6_57152221_57152351	29.9744	10.8874	18.1267	11.8477	13.2969	4.82976	2.75312	5.18122e-12
