# Supplementary material for: Phthalates impact on the epigenetic factors contributed specifically by the father at fertilization
Source: Epigenetics Chromatin. 2023 Jan 24;16:3. doi: 10.1186/s13072-022-00475-2 (PMC9872317; doi:10.1186/s13072-022-00475-2)
Supplement: Supplementary file 7 — Additional file 7: Table S6. Number of paternally provided Chromatin remodeler cofactors, RNA interactors, readers, erasers and writers (CRREWs). A) Number of paternally provided CRREWs. B) Number of dibutyl-phthalate (DBP) responsive, paternally provided CRREWs. Representation factor and p value were determined by hypergeometric probability test. Paternally provided CRREWs include those that are fivefold paternally enriched and twofold paternally enriched. [file 13072_2022_475_MOESM7_ESM.xlsx]

## Sheet: Supplemental Table 6
Supplemental Table 6. Number of paternally provided Chromatin remodeler cofactors, RNA interactors, readers, erasers and writers (CRREWs). A) Number of paternally provided CRREWs. B) Number of dibutyl-phthalate (DBP) responsive, paternally provided CRREWs. Representation factor and p-value were determined by hypergeometric probability test. Paternally provided CRREWs include those that are 5-fold…
A. Paternally provided CRREWs
	5X paternally enriched		2X paternally enriched		all paternally provided
total number of CRREWs	12		91		103
representation factor	1.3		21.5		7.6
p-value	0.232		1.94e-120		7.132e-62
B. Paternally provided and DBP responsive CRREWs
	5X paternally enriched	2X paternally enriched	total paternally provided		DBP exposure	DBP withdrawal
total number of DBP responsive CRREWs	6	39	45		34	20
representation factor	65.2	55.9	3.3		2.5	1.5
p-value	1.69e-10	6.25e-59	1.93e-12		1.03e-06	0.057
