# Supplementary material for: Phthalates impact on the epigenetic factors contributed specifically by the father at fertilization
Source: Epigenetics Chromatin. 2023 Jan 24;16:3. doi: 10.1186/s13072-022-00475-2 (PMC9872317; doi:10.1186/s13072-022-00475-2)
Supplement: Supplementary file 8 — Additional file 8: Table S7. Integrity of specifically paternally provided and di-butyl phthalate (DBP) responsive transcripts. RNA Element (RE)-containing RNAs (RE-RNAs) represented respond to DBP addition and subtraction in the same direction. Visual inspection is based on the UCSC Genome Browser. Bold text indicates the RE is shared between the paternally provided and DBP responsive samples, blue text indicates the DBP responsive RE was associated with the baseline to crossover (B1H or H1B) comparison and red text indicates the DBP responsive RE was associated with the crossover to crossback comparison (HB2 or BH2). Paternally provided indicates samples in which the fivefold paternally enriched and twofold paternally enriched REs were obtained. B1HB2; background DBP study arm baseline to crossover to crossback, H1BH2; high-DBP study arm baseline to crossover to crossback. Mean RE abundance is in Reads per Kilobase per Million (RPKM). [file 13072_2022_475_MOESM8_ESM.xlsx]

## Sheet: Supplemental Table 7
Supplemental Table 7. Integrity of specifically paternally provided and di-butyl phthalate (DBP) responsive transcripts. RNA Element (RE)-containing RNAs (RE-RNAs) represented respond to DBP addition and subtraction in the same direction. Visual inspection is based on the UCSC Genome Browswer. Bold text indicates the RE is shared between the paternally provided and DBP responsive samples, blue te…
RE-RNA	Paternally provided samples			DBP responsive samples
	Visually Full-length (UCSC)	RE	mean abundance	study arm	Visually Full-length (UCSC)	movement with DBP	RE	baseline mean abundance	crossover mean abundance	crossback mean abundance
ACSM3	depleted	chr16_20790787_20790816	33.592	B1HB2	depleted	down - same	chr16_20717841_20717980	88.0912	68.4347	137.725
				H1BH2	depleted	up - same	chr16_20673901_20673940	25.5198	49.5769	36.0081
CAMTA2	Full-length	chr17_4982757_4982892	72.1605	B1HB2	Full-length (≥ 1 sample)	down - same	chr17_4982089_4982227	83.9065	54.0449	45.7227
		chr17_4982976_4983043	106.367			down - same	chr17_4981225_4981359	94.1075	78.6103	106.869
		chr17_4981678_4981831	72.4564			down - same	chr17_4985880_4985983	21.1187	18.8491	13.7056
		chr17_4982089_4982175	147.32			down - same	chr17_4982976_4983236	80.2812	54.1151	48.5528
		chr17_4981225_4981359	212.734	H1BH2	Full-length (≥ 1 sample)	up - same	chr17_4981536_4981645	14.6585	27.2522	25.0251
CCDC7	Full-length	chr10_32456251_32456334	125.169	B1HB2	Full-length (≥ 1 sample)	up - same	chr10_32846376_32846459	16.2549	21.3396	17.713
						up - same	chr10_32847833_32847916	20.4678	20.583	12.1526
		chr10_32471064_32471230	123.238	H1BH2		up - same	chr10_32567670_32567891	100.706	90.951	101.365
					Full-length (≥ 1 sample)	down - same	chr10_32834815_32834898	25.4791	10.9037	27.0423
NUP98	Full-length	chr11_3691347_3691489	57.5239	B1HB2	Full-length (≥ 1 sample)	same - down	chr11_3753316_3753408	53.9655	58.5367	48.5148
						same - down	chr11_3762902_3763039	45.6717	39.5114	20.1583
				H1BH2	Full-length (≥ 1 sample)	same - up	chr11_3695449_3695606	42.0029	43.5271	47.9815
PSME4	5' depleted (missing exon 1)	chr2_53885690_53885775	40.4315	B1HB2	Full-length (≥ 1 sample)	up - same	chr2_53895583_53895736	11.0956	14.548	11.6585
						same - down	chr2_53885690_53885775	28.3979	27.8558	16.4338
						down - same	chr2_53908510_53908565	22.8441	6.06945	9.07651
		chr2_53866747_53866880	83.979	H1BH2	Full-length (≥ 1 sample)	same - up	chr2_53866747_53866880	69.4518	51.5149	75.4287
						same - up	chr2_53927394_53927483	9.90719	11.3517	18.6338
