# Supplementary material for: Phthalates impact on the epigenetic factors contributed specifically by the father at fertilization
Source: Epigenetics Chromatin. 2023 Jan 24;16:3. doi: 10.1186/s13072-022-00475-2 (PMC9872317; doi:10.1186/s13072-022-00475-2)
Supplement: Supplementary file 9 — Additional file 9: Table S8. Gene Ontology of dibutyl-phthalate (DBP) responsive, paternally provided RNA Element (RE)-containing RNAs (RE-RNAs) not within the enriched biological processes. Ontology was assigned using EnrichR. Bold text; indicates function related to the enriched biological processes highlighted in Fig. 2B, italics; indicate an ontology that is shared by at least two RE-RNAs, na; no ontology reported, not within EnrichR; the RE-RNA is not recognized by EnrichR, …; no relevance to enriched biological processes highlighted in Fig. 2B, B1HB2; background DBP study arm baseline to crossover to crossback, H1BH2; high-DBP study arm baseline to crossover to crossback, Paternally provided; fivefold paternally enriched and twofold paternally enriched RE-RNAs. [file 13072_2022_475_MOESM9_ESM.xlsx]

## Sheet: Supplemental Table 8
Supplemental Table 8. Gene Ontology of dibutyl-phthalate (DBP) responsive, paternally provided RNA Element (RE)-containing RNAs (RE-RNAs) not within the enriched biological processes. Ontology was assigned using EnrichR. Bold text; indicates function related to the enriched biological processes highlighted in Figure 2B, italics; indicate an ontology that is shared by at least two RE-RNAs, na; no …
RE-RNA	DBP study arm	EnrichR Biological Process/Pathway	related biological process
ANGEL1	B1HB2	3'-5' exonuclease activity	gene regulation
		3'-5' exoribonuclease activity	gene regulation
		eukaryotic initiation factor 4E binding	gene regulation
ANKRD36B	B1HB2	na
	H1BH2
ANKRD36C	B1HB2	ion channel inhibitor activity
	H1BH2
ANXA6	B1HB2	cellular calcium ion homeostasis
		negative regulation of cellular process
		neural crest cell development
		plamsa membrane organization
	H1BH2	plasma membrane repair
		guanyl ribonucleotide bidning	gene regulation
		purine ribonucleoside triphosphate binding	gene regulation
		prostaglandin biosynthesis and reguatlion pathway
BAG6	B1HB2	apoptotic process	apoptosis
		ER-associated misfolded protein catabolic process	apoptosis
		immune response-activating cell surface receptor signaling
		intrinsic apoptotic signaling pathway	apoptosis
		regulation of embryonic development
		cellular response to misfolded protein	apoptosis
BBS9	H1BH2	cilium assembly
		ciluim organization
		fat cell differentiation
C19orf54	B1HB2	na	…
CCDC7	B1HB2	na
	H1BH2
CEP128	B1HB2	na
EFCAB6	H1BH2	androgen receptor signaling, proteolysis, and transcription regulation	gene regulation
EIF5A	B1HB2	cellular response to tumor necrosis factor
		cytokine-mediated signaling pathway
		positive regulation of transcription by RNA polymerase II	gene regulation
		RNA binding	gene regulation
		snRNA binding	gene regulation
		positive regulation of intrinsic apoptotic signaling pathway	apoptosis
FBRS	H1BH2	na
FOXP1	H1BH2	cellular response to DNA damage stimulus	cellular stress
		macrophage activation
		negative regulation of transcription by RNA polymerase II	gene regulation
		negative regulation of gene expression	gene regulation
		negative regualtion of androgen receptor signaling pathway	gene regulation
FOXP4	B1HB2	cis-regulation region sequence-specific DNA binding	gene regulation
		DNA-binding transcription repressor activity, RNA polymerase II-specific	gene regulation
		RNA polymerase II cis-regulatory region sequence-specific DNA binding	gene regulation
		negative regualtion of transcription by RNA polymerase II	gene regulation
HPS4	H1BH2	homeostasis
		intracellular protein transport
		guanyl-nucleotide exchange factor activity	gene regulation
HS3ST4	B1HB2	heparan sulfate proteoglycan metabolic process
JMJD1C	B1HB2	histone H3-K9 demethylation	gene regulation
		histone lysine demethylation	gene regulation
		regulation of nucleic acid-templated transcription	gene regulation
		regulation of transcription by RNA polymerase II	gene regulation
KIAA0586	B1HB2	cilium assembly
KPNA6	H1BH2	positive regulation of viral life cycle
		nuclear import signaling receptor activity
LYPD4	B1HB2	na	…
MKL1	H1BH2	RhoA signaling pathway	…
		signaling by Rho GTPases Homo sapiens R-HAS-194315	…
MSANTD3-TMEFF1	H1BH2	not within EnrichR	…
NPIPA3	B1HB2	not within EnrichR	…
NPIPA8	B1HB2	not within EnrichR	…
	H1BH2
NPIPB15	H1BH2	not within EnrichR	…
OPTN	H1BH2	cell cycle G2/M phase transition	cell cycle
		cellular response to topologically incorrect protein
		cellular resposne to unfolded protein
		cellular response to bacterium	cellular stress
		positive regulation of response to external stimulus	cellular stress
PHF7	H1BH2	spermatogenesis	cell cycle
POLR3E	B1HB2	positive regulation of cytokine production
PRKCSH	B1HB2	advanced glycosyltation endproduct receptor signaling	…
		innate immune system	…
		metabolism of proteins	…
		post-translational protein modification Homo sapiens R-HAS-597592	…
		innate immune system Homo sapiens R-HAS-168249	…
		protein processing in endoplasmic reticulum	…
		protein kinase binding	…
		protein kinase C binding	…
		cellular protein metabolic process	…
		cellular protein modification process	…
		gland development	…
		liver development	…
		hepaticobiliary system development	…
RAB3IP	B1HB2	ciliary basal body-plasma membrane docking
		guanyl-nucleotide exchange factor activity	gene regulation
RARA	H1BH2	apoptotic cell clearance	apoptosis
		positive regualtion of cell cycle	cell cycle
		cellular response to estrogen stimulus
		cellular response to hormone stimulus
		DNA-templated transcription, initiation	gene regulation
		negative regulation of transcription by RNA polymerase II	gene regulation
REXO1	H1BH2	ribosome biogenesis in eukaryotes pathway	…
		exonuclease activity	gene regulation
		nuclease activity	gene regulation
RGPD6	B1HB2	na	…
	H1BH2
RGPD8	B1HB2	protein import into nucleus
	H1BH2
RGS22	B1HB2	adrenergic pathway
RTN4	H1BH2	apoptotic process	apoptosis
		negative regulation of cell growth	cell cycle
		RNA binding	gene regulation
		ubiquitin protein ligase binding
SEC31A	B1HB2	antigen processing and presentation of exogenous peptide antigen
		response to calcium ion
	H1BH2	response to metal ion
SLC22A23	H1BH2	na
SV2C	B1HB2	ECM-receptor interaction	…
		uptake and actions of bacterial toxins Homo sapiens R-HAS-5339562	…
TMEFF1	H1BH2	axon guidance
TMEM63B	B1HB2	calcium activated cation channel activity	…
		cation channel activity	…
		gated channel activity	…
TMEM8A	B1HB2	na	…
UBN2	H1BH2	na	…
VTI1B	B1HB2	autophagosome maturation
	H1BH2	cytosolic transport
WNK1	H1BH2	antigen receptor-mediated signaling pathway
		adenyl ribonucleotide binding	gene regulation
		chloride channel regulator activity
		purine ribonucleoside triphosphate binding	gene regulation
		cellular response to cytokine stimulus
		negative regulation of cell-cell adhesion
		negative regulation of GTPase activity
ZNF541	H1BH2	histone deacetylation	gene regulation
		histone modification	gene regulation
		negative regulation of cellular macromolecule biosynthetic process
		negative regulation of nucleic acid-templated transcription	gene regulation
		regulation of transcription by RNA polymerase II	gene regulation
